# Supplementary material for: Dissecting genomic regions and underlying candidate genes in groundnut MAGIC population for drought tolerance
Source: BMC Plant Biol. 2024 Nov 5;24:1044. doi: 10.1186/s12870-024-05749-3 (PMC11536578; doi:10.1186/s12870-024-05749-3)
Supplement: Supplementary file 2 — Supplementary Material 2. [file 12870_2024_5749_MOESM2_ESM.xlsx]

## Sheet: Table S1
Table S1. Details of founder parents used in the development of MAGIC population and other parental genotypes
	Genotype Names	Type	Source of Origin
	Founder Parents
	ICGV 02022	Advanced/Improved cultivar	ICRISAT, India
	ICGV 97183	Advanced/Improved cultivar	ICRISAT, India
	ICG 7190	Advanced/Improved cultivar	Brazil
	ICG 3053	Breeding/Research material	ICRISAT, India
	ICG 14482	Traditional cultivar/Landrace	Nigeria
	ICG 11515	Traditional cultivar/Landrace	China
	TAG 24	Released Variety	India
	ICGV 02266 (Kalinga Groundnut-101)	Released Variety	ICRISAT, India
	Other Parental Genotpyes
	55-437 (SAMNUT-14)	Released Variety	I.A.R. Samaru, Zaria, Senegal
	ICGV 86031	Improved Germplasm Line	ICRISAT, India
	GIRNAR-4	Released Variety	ICAR-Directorate of Groundnut Research, Junagadh, India
	GIRNAR-5	Released Variety	ICAR-Directorate of Groundnut Research, Junagadh, India
	ICGV02251	Advanced/Improved cultivar	ICRISAT, India
	ICGV12014	Advanced/Improved cultivar	ICRISAT, India
	ICGV88145	Advanced/Improved cultivar	ICRISAT, India
	ICGV91278	Advanced/Improved cultivar	ICRISAT, India
	ICGV97045	Advanced/Improved cultivar	ICRISAT, India
	ICV89104	Advanced/Improved cultivar	ICRISAT, India
	GPBD4	Released Variety	UAS, Dharwad, India
	U4-7-5	N.A.	USA
	VRR245	Advanced breeding lines	India
	ICG51	N.A.	Sudan

## Sheet: Table S2
Table S2: Summary of 500 MAGIC lines selected for evaluation of drought tolerance traits
NAME	Cross	Pedigree
ICGDM 181001	C1	ICGV 97183/ICGV 02266//ICG 3053/ICG 14482///ICGV 02022/ICG 7190//TAG 24/ICG 11515
ICGDM 181005	C1	ICGV 97183/ICGV 02266//ICG 3053/ICG 14482///ICGV 02022/ICG 7190//TAG 24/ICG 11515
ICGDM 181007	C1	ICGV 97183/ICGV 02266//ICG 3053/ICG 14482///ICGV 02022/ICG 7190//TAG 24/ICG 11515
ICGDM 181014	C1	ICGV 97183/ICGV 02266//ICG 3053/ICG 14482///ICGV 02022/ICG 7190//TAG 24/ICG 11515
ICGDM 181022	C1	ICGV 97183/ICGV 02266//ICG 3053/ICG 14482///ICGV 02022/ICG 7190//TAG 24/ICG 11515
ICGDM 181026	C1	ICGV 97183/ICGV 02266//ICG 3053/ICG 14482///ICGV 02022/ICG 7190//TAG 24/ICG 11515
ICGDM 181031	C1	ICGV 97183/ICGV 02266//ICG 3053/ICG 14482///ICGV 02022/ICG 7190//TAG 24/ICG 11515
ICGDM 181034	C1	ICGV 97183/ICGV 02266//ICG 3053/ICG 14482///ICGV 02022/ICG 7190//TAG 24/ICG 11515
ICGDM 181035	C1	ICGV 97183/ICGV 02266//ICG 3053/ICG 14482///ICGV 02022/ICG 7190//TAG 24/ICG 11515
ICGDM 181036	C1	ICGV 97183/ICGV 02266//ICG 3053/ICG 14482///ICGV 02022/ICG 7190//TAG 24/ICG 11515
ICGDM 181040	C1	ICGV 97183/ICGV 02266//ICG 3053/ICG 14482///ICGV 02022/ICG 7190//TAG 24/ICG 11515
ICGDM 181048	C1	ICGV 97183/ICGV 02266//ICG 3053/ICG 14482///ICGV 02022/ICG 7190//TAG 24/ICG 11515
ICGDM 181049	C1	ICGV 97183/ICGV 02266//ICG 3053/ICG 14482///ICGV 02022/ICG 7190//TAG 24/ICG 11515
ICGDM 181060	C1	ICGV 97183/ICGV 02266//ICG 3053/ICG 14482///ICGV 02022/ICG 7190//TAG 24/ICG 11515
ICGDM 181079	C1	ICGV 97183/ICGV 02266//ICG 3053/ICG 14482///ICGV 02022/ICG 7190//TAG 24/ICG 11515
ICGDM 181177	C1	ICGV 97183/ICGV 02266//ICG 3053/ICG 14482///ICGV 02022/ICG 7190//TAG 24/ICG 11515
ICGDM 181494	C2	ICGV 97183/ICG 3053//ICGV 02022/TAG 24///ICGV 02266/ICG 14482//ICG 7190/ICG 11515
ICGDM 181497	C2	ICGV 97183/ICG 3053//ICGV 02022/TAG 24///ICGV 02266/ICG 14482//ICG 7190/ICG 11515
ICGDM 181498	C2	ICGV 97183/ICG 3053//ICGV 02022/TAG 24///ICGV 02266/ICG 14482//ICG 7190/ICG 11515
ICGDM 181499	C2	ICGV 97183/ICG 3053//ICGV 02022/TAG 24///ICGV 02266/ICG 14482//ICG 7190/ICG 11515
ICGDM 181501	C2	ICGV 97183/ICG 3053//ICGV 02022/TAG 24///ICGV 02266/ICG 14482//ICG 7190/ICG 11515
ICGDM 181502	C2	ICGV 97183/ICG 3053//ICGV 02022/TAG 24///ICGV 02266/ICG 14482//ICG 7190/ICG 11515
ICGDM 181503	C2	ICGV 97183/ICG 3053//ICGV 02022/TAG 24///ICGV 02266/ICG 14482//ICG 7190/ICG 11515
ICGDM 181507	C2	ICGV 97183/ICG 3053//ICGV 02022/TAG 24///ICGV 02266/ICG 14482//ICG 7190/ICG 11515
ICGDM 181508	C2	ICGV 97183/ICG 3053//ICGV 02022/TAG 24///ICGV 02266/ICG 14482//ICG 7190/ICG 11515
ICGDM 181509	C2	ICGV 97183/ICG 3053//ICGV 02022/TAG 24///ICGV 02266/ICG 14482//ICG 7190/ICG 11515
ICGDM 181510	C2	ICGV 97183/ICG 3053//ICGV 02022/TAG 24///ICGV 02266/ICG 14482//ICG 7190/ICG 11515
ICGDM 181511	C2	ICGV 97183/ICG 3053//ICGV 02022/TAG 24///ICGV 02266/ICG 14482//ICG 7190/ICG 11515
ICGDM 181512	C2	ICGV 97183/ICG 3053//ICGV 02022/TAG 24///ICGV 02266/ICG 14482//ICG 7190/ICG 11515
ICGDM 181514	C2	ICGV 97183/ICG 3053//ICGV 02022/TAG 24///ICGV 02266/ICG 14482//ICG 7190/ICG 11515
ICGDM 181516	C2	ICGV 97183/ICG 3053//ICGV 02022/TAG 24///ICGV 02266/ICG 14482//ICG 7190/ICG 11515
ICGDM 181517	C2	ICGV 97183/ICG 3053//ICGV 02022/TAG 24///ICGV 02266/ICG 14482//ICG 7190/ICG 11515
ICGDM 181518	C2	ICGV 97183/ICG 3053//ICGV 02022/TAG 24///ICGV 02266/ICG 14482//ICG 7190/ICG 11515
ICGDM 181520	C2	ICGV 97183/ICG 3053//ICGV 02022/TAG 24///ICGV 02266/ICG 14482//ICG 7190/ICG 11515
ICGDM 181522	C2	ICGV 97183/ICG 3053//ICGV 02022/TAG 24///ICGV 02266/ICG 14482//ICG 7190/ICG 11515
ICGDM 181524	C2	ICGV 97183/ICG 3053//ICGV 02022/TAG 24///ICGV 02266/ICG 14482//ICG 7190/ICG 11515
ICGDM 181526	C2	ICGV 97183/ICG 3053//ICGV 02022/TAG 24///ICGV 02266/ICG 14482//ICG 7190/ICG 11515
ICGDM 181527	C2	ICGV 97183/ICG 3053//ICGV 02022/TAG 24///ICGV 02266/ICG 14482//ICG 7190/ICG 11515
ICGDM 181529	C2	ICGV 97183/ICG 3053//ICGV 02022/TAG 24///ICGV 02266/ICG 14482//ICG 7190/ICG 11515
ICGDM 181530	C2	ICGV 97183/ICG 3053//ICGV 02022/TAG 24///ICGV 02266/ICG 14482//ICG 7190/ICG 11515
ICGDM 181531	C2	ICGV 97183/ICG 3053//ICGV 02022/TAG 24///ICGV 02266/ICG 14482//ICG 7190/ICG 11515
ICGDM 181532	C2	ICGV 97183/ICG 3053//ICGV 02022/TAG 24///ICGV 02266/ICG 14482//ICG 7190/ICG 11515
ICGDM 181533	C2	ICGV 97183/ICG 3053//ICGV 02022/TAG 24///ICGV 02266/ICG 14482//ICG 7190/ICG 11515
ICGDM 181534	C2	ICGV 97183/ICG 3053//ICGV 02022/TAG 24///ICGV 02266/ICG 14482//ICG 7190/ICG 11515
ICGDM 181535	C2	ICGV 97183/ICG 3053//ICGV 02022/TAG 24///ICGV 02266/ICG 14482//ICG 7190/ICG 11515
ICGDM 181536	C2	ICGV 97183/ICG 3053//ICGV 02022/TAG 24///ICGV 02266/ICG 14482//ICG 7190/ICG 11515
ICGDM 181537	C2	ICGV 97183/ICG 3053//ICGV 02022/TAG 24///ICGV 02266/ICG 14482//ICG 7190/ICG 11515
ICGDM 181538	C2	ICGV 97183/ICG 3053//ICGV 02022/TAG 24///ICGV 02266/ICG 14482//ICG 7190/ICG 11515
ICGDM 181540	C2	ICGV 97183/ICG 3053//ICGV 02022/TAG 24///ICGV 02266/ICG 14482//ICG 7190/ICG 11515
ICGDM 181546	C2	ICGV 97183/ICG 3053//ICGV 02022/TAG 24///ICGV 02266/ICG 14482//ICG 7190/ICG 11515
ICGDM 181547	C2	ICGV 97183/ICG 3053//ICGV 02022/TAG 24///ICGV 02266/ICG 14482//ICG 7190/ICG 11515
ICGDM 181549	C2	ICGV 97183/ICG 3053//ICGV 02022/TAG 24///ICGV 02266/ICG 14482//ICG 7190/ICG 11515
ICGDM 181558	C2	ICGV 97183/ICG 3053//ICGV 02022/TAG 24///ICGV 02266/ICG 14482//ICG 7190/ICG 11515
ICGDM 181561	C2	ICGV 97183/ICG 3053//ICGV 02022/TAG 24///ICGV 02266/ICG 14482//ICG 7190/ICG 11515
ICGDM 181564	C2	ICGV 97183/ICG 3053//ICGV 02022/TAG 24///ICGV 02266/ICG 14482//ICG 7190/ICG 11515
ICGDM 181565	C2	ICGV 97183/ICG 3053//ICGV 02022/TAG 24///ICGV 02266/ICG 14482//ICG 7190/ICG 11515
ICGDM 181566	C2	ICGV 97183/ICG 3053//ICGV 02022/TAG 24///ICGV 02266/ICG 14482//ICG 7190/ICG 11515
ICGDM 181567	C2	ICGV 97183/ICG 3053//ICGV 02022/TAG 24///ICGV 02266/ICG 14482//ICG 7190/ICG 11515
ICGDM 181568	C2	ICGV 97183/ICG 3053//ICGV 02022/TAG 24///ICGV 02266/ICG 14482//ICG 7190/ICG 11515
ICGDM 181569	C2	ICGV 97183/ICG 3053//ICGV 02022/TAG 24///ICGV 02266/ICG 14482//ICG 7190/ICG 11515
ICGDM 181571	C2	ICGV 97183/ICG 3053//ICGV 02022/TAG 24///ICGV 02266/ICG 14482//ICG 7190/ICG 11515
ICGDM 181572	C2	ICGV 97183/ICG 3053//ICGV 02022/TAG 24///ICGV 02266/ICG 14482//ICG 7190/ICG 11515
ICGDM 181576	C2	ICGV 97183/ICG 3053//ICGV 02022/TAG 24///ICGV 02266/ICG 14482//ICG 7190/ICG 11515
ICGDM 181578	C2	ICGV 97183/ICG 3053//ICGV 02022/TAG 24///ICGV 02266/ICG 14482//ICG 7190/ICG 11515
ICGDM 181579	C2	ICGV 97183/ICG 3053//ICGV 02022/TAG 24///ICGV 02266/ICG 14482//ICG 7190/ICG 11515
ICGDM 181580	C2	ICGV 97183/ICG 3053//ICGV 02022/TAG 24///ICGV 02266/ICG 14482//ICG 7190/ICG 11515
ICGDM 181582	C2	ICGV 97183/ICG 3053//ICGV 02022/TAG 24///ICGV 02266/ICG 14482//ICG 7190/ICG 11515
ICGDM 181584	C2	ICGV 97183/ICG 3053//ICGV 02022/TAG 24///ICGV 02266/ICG 14482//ICG 7190/ICG 11515
ICGDM 181589	C2	ICGV 97183/ICG 3053//ICGV 02022/TAG 24///ICGV 02266/ICG 14482//ICG 7190/ICG 11515
ICGDM 181591	C2	ICGV 97183/ICG 3053//ICGV 02022/TAG 24///ICGV 02266/ICG 14482//ICG 7190/ICG 11515
ICGDM 181592	C2	ICGV 97183/ICG 3053//ICGV 02022/TAG 24///ICGV 02266/ICG 14482//ICG 7190/ICG 11515
ICGDM 181593	C2	ICGV 97183/ICG 3053//ICGV 02022/TAG 24///ICGV 02266/ICG 14482//ICG 7190/ICG 11515
ICGDM 181594	C2	ICGV 97183/ICG 3053//ICGV 02022/TAG 24///ICGV 02266/ICG 14482//ICG 7190/ICG 11515
ICGDM 181595	C2	ICGV 97183/ICG 3053//ICGV 02022/TAG 24///ICGV 02266/ICG 14482//ICG 7190/ICG 11515
ICGDM 181598	C2	ICGV 97183/ICG 3053//ICGV 02022/TAG 24///ICGV 02266/ICG 14482//ICG 7190/ICG 11515
ICGDM 181599	C2	ICGV 97183/ICG 3053//ICGV 02022/TAG 24///ICGV 02266/ICG 14482//ICG 7190/ICG 11515
ICGDM 181600	C2	ICGV 97183/ICG 3053//ICGV 02022/TAG 24///ICGV 02266/ICG 14482//ICG 7190/ICG 11515
ICGDM 181601	C2	ICGV 97183/ICG 3053//ICGV 02022/TAG 24///ICGV 02266/ICG 14482//ICG 7190/ICG 11515
ICGDM 181603	C2	ICGV 97183/ICG 3053//ICGV 02022/TAG 24///ICGV 02266/ICG 14482//ICG 7190/ICG 11515
ICGDM 181605	C2	ICGV 97183/ICG 3053//ICGV 02022/TAG 24///ICGV 02266/ICG 14482//ICG 7190/ICG 11515
ICGDM 181606	C2	ICGV 97183/ICG 3053//ICGV 02022/TAG 24///ICGV 02266/ICG 14482//ICG 7190/ICG 11515
ICGDM 181607	C2	ICGV 97183/ICG 3053//ICGV 02022/TAG 24///ICGV 02266/ICG 14482//ICG 7190/ICG 11515
ICGDM 181608	C2	ICGV 97183/ICG 3053//ICGV 02022/TAG 24///ICGV 02266/ICG 14482//ICG 7190/ICG 11515
ICGDM 181609	C2	ICGV 97183/ICG 3053//ICGV 02022/TAG 24///ICGV 02266/ICG 14482//ICG 7190/ICG 11515
ICGDM 181610	C2	ICGV 97183/ICG 3053//ICGV 02022/TAG 24///ICGV 02266/ICG 14482//ICG 7190/ICG 11515
ICGDM 181611	C2	ICGV 97183/ICG 3053//ICGV 02022/TAG 24///ICGV 02266/ICG 14482//ICG 7190/ICG 11515
ICGDM 181612	C2	ICGV 97183/ICG 3053//ICGV 02022/TAG 24///ICGV 02266/ICG 14482//ICG 7190/ICG 11515
ICGDM 181613	C2	ICGV 97183/ICG 3053//ICGV 02022/TAG 24///ICGV 02266/ICG 14482//ICG 7190/ICG 11515
ICGDM 181614	C2	ICGV 97183/ICG 3053//ICGV 02022/TAG 24///ICGV 02266/ICG 14482//ICG 7190/ICG 11515
ICGDM 181615	C2	ICGV 97183/ICG 3053//ICGV 02022/TAG 24///ICGV 02266/ICG 14482//ICG 7190/ICG 11515
ICGDM 181616	C2	ICGV 97183/ICG 3053//ICGV 02022/TAG 24///ICGV 02266/ICG 14482//ICG 7190/ICG 11515
ICGDM 181617	C2	ICGV 97183/ICG 3053//ICGV 02022/TAG 24///ICGV 02266/ICG 14482//ICG 7190/ICG 11515
ICGDM 181619	C2	ICGV 97183/ICG 3053//ICGV 02022/TAG 24///ICGV 02266/ICG 14482//ICG 7190/ICG 11515
ICGDM 181620	C2	ICGV 97183/ICG 3053//ICGV 02022/TAG 24///ICGV 02266/ICG 14482//ICG 7190/ICG 11515
ICGDM 181621	C2	ICGV 97183/ICG 3053//ICGV 02022/TAG 24///ICGV 02266/ICG 14482//ICG 7190/ICG 11515
ICGDM 181622	C2	ICGV 97183/ICG 3053//ICGV 02022/TAG 24///ICGV 02266/ICG 14482//ICG 7190/ICG 11515
ICGDM 181624	C2	ICGV 97183/ICG 3053//ICGV 02022/TAG 24///ICGV 02266/ICG 14482//ICG 7190/ICG 11515
ICGDM 181625	C2	ICGV 97183/ICG 3053//ICGV 02022/TAG 24///ICGV 02266/ICG 14482//ICG 7190/ICG 11515
ICGDM 181626	C2	ICGV 97183/ICG 3053//ICGV 02022/TAG 24///ICGV 02266/ICG 14482//ICG 7190/ICG 11515
ICGDM 181627	C2	ICGV 97183/ICG 3053//ICGV 02022/TAG 24///ICGV 02266/ICG 14482//ICG 7190/ICG 11515
ICGDM 181630	C2	ICGV 97183/ICG 3053//ICGV 02022/TAG 24///ICGV 02266/ICG 14482//ICG 7190/ICG 11515
ICGDM 181631	C2	ICGV 97183/ICG 3053//ICGV 02022/TAG 24///ICGV 02266/ICG 14482//ICG 7190/ICG 11515
ICGDM 181632	C2	ICGV 97183/ICG 3053//ICGV 02022/TAG 24///ICGV 02266/ICG 14482//ICG 7190/ICG 11515
ICGDM 181633	C2	ICGV 97183/ICG 3053//ICGV 02022/TAG 24///ICGV 02266/ICG 14482//ICG 7190/ICG 11515
ICGDM 181634	C2	ICGV 97183/ICG 3053//ICGV 02022/TAG 24///ICGV 02266/ICG 14482//ICG 7190/ICG 11515
ICGDM 181635	C2	ICGV 97183/ICG 3053//ICGV 02022/TAG 24///ICGV 02266/ICG 14482//ICG 7190/ICG 11515
ICGDM 181636	C2	ICGV 97183/ICG 3053//ICGV 02022/TAG 24///ICGV 02266/ICG 14482//ICG 7190/ICG 11515
ICGDM 181639	C2	ICGV 97183/ICG 3053//ICGV 02022/TAG 24///ICGV 02266/ICG 14482//ICG 7190/ICG 11515
ICGDM 181640	C2	ICGV 97183/ICG 3053//ICGV 02022/TAG 24///ICGV 02266/ICG 14482//ICG 7190/ICG 11515
ICGDM 181723	C2	ICGV 97183/ICG 3053//ICGV 02022/TAG 24///ICGV 02266/ICG 14482//ICG 7190/ICG 11515
ICGDM 182164	C3	ICGV 97183/ICG 14482//ICG 7190/TAG 24///ICGV 02266/ICG 3053//ICGV 02022/ICG 11515
ICGDM 182165	C3	ICGV 97183/ICG 14482//ICG 7190/TAG 24///ICGV 02266/ICG 3053//ICGV 02022/ICG 11515
ICGDM 182166	C3	ICGV 97183/ICG 14482//ICG 7190/TAG 24///ICGV 02266/ICG 3053//ICGV 02022/ICG 11515
ICGDM 182169	C3	ICGV 97183/ICG 14482//ICG 7190/TAG 24///ICGV 02266/ICG 3053//ICGV 02022/ICG 11515
ICGDM 182170	C3	ICGV 97183/ICG 14482//ICG 7190/TAG 24///ICGV 02266/ICG 3053//ICGV 02022/ICG 11515
ICGDM 182171	C3	ICGV 97183/ICG 14482//ICG 7190/TAG 24///ICGV 02266/ICG 3053//ICGV 02022/ICG 11515
ICGDM 182174	C3	ICGV 97183/ICG 14482//ICG 7190/TAG 24///ICGV 02266/ICG 3053//ICGV 02022/ICG 11515
ICGDM 182175	C3	ICGV 97183/ICG 14482//ICG 7190/TAG 24///ICGV 02266/ICG 3053//ICGV 02022/ICG 11515
ICGDM 182176	C3	ICGV 97183/ICG 14482//ICG 7190/TAG 24///ICGV 02266/ICG 3053//ICGV 02022/ICG 11515
ICGDM 182177	C3	ICGV 97183/ICG 14482//ICG 7190/TAG 24///ICGV 02266/ICG 3053//ICGV 02022/ICG 11515
ICGDM 182178	C3	ICGV 97183/ICG 14482//ICG 7190/TAG 24///ICGV 02266/ICG 3053//ICGV 02022/ICG 11515
ICGDM 182180	C3	ICGV 97183/ICG 14482//ICG 7190/TAG 24///ICGV 02266/ICG 3053//ICGV 02022/ICG 11515
ICGDM 182183	C3	ICGV 97183/ICG 14482//ICG 7190/TAG 24///ICGV 02266/ICG 3053//ICGV 02022/ICG 11515
ICGDM 182184	C3	ICGV 97183/ICG 14482//ICG 7190/TAG 24///ICGV 02266/ICG 3053//ICGV 02022/ICG 11515
ICGDM 182187	C3	ICGV 97183/ICG 14482//ICG 7190/TAG 24///ICGV 02266/ICG 3053//ICGV 02022/ICG 11515
ICGDM 182189	C3	ICGV 97183/ICG 14482//ICG 7190/TAG 24///ICGV 02266/ICG 3053//ICGV 02022/ICG 11515
ICGDM 182191	C3	ICGV 97183/ICG 14482//ICG 7190/TAG 24///ICGV 02266/ICG 3053//ICGV 02022/ICG 11515
ICGDM 182196	C3	ICGV 97183/ICG 14482//ICG 7190/TAG 24///ICGV 02266/ICG 3053//ICGV 02022/ICG 11515
ICGDM 182197	C3	ICGV 97183/ICG 14482//ICG 7190/TAG 24///ICGV 02266/ICG 3053//ICGV 02022/ICG 11515
ICGDM 182205	C3	ICGV 97183/ICG 14482//ICG 7190/TAG 24///ICGV 02266/ICG 3053//ICGV 02022/ICG 11515
ICGDM 182206	C3	ICGV 97183/ICG 14482//ICG 7190/TAG 24///ICGV 02266/ICG 3053//ICGV 02022/ICG 11515
ICGDM 182208	C3	ICGV 97183/ICG 14482//ICG 7190/TAG 24///ICGV 02266/ICG 3053//ICGV 02022/ICG 11515
ICGDM 182213	C3	ICGV 97183/ICG 14482//ICG 7190/TAG 24///ICGV 02266/ICG 3053//ICGV 02022/ICG 11515
ICGDM 182214	C3	ICGV 97183/ICG 14482//ICG 7190/TAG 24///ICGV 02266/ICG 3053//ICGV 02022/ICG 11515
ICGDM 182215	C3	ICGV 97183/ICG 14482//ICG 7190/TAG 24///ICGV 02266/ICG 3053//ICGV 02022/ICG 11515
ICGDM 182216	C3	ICGV 97183/ICG 14482//ICG 7190/TAG 24///ICGV 02266/ICG 3053//ICGV 02022/ICG 11515
ICGDM 182217	C3	ICGV 97183/ICG 14482//ICG 7190/TAG 24///ICGV 02266/ICG 3053//ICGV 02022/ICG 11515
ICGDM 182221	C3	ICGV 97183/ICG 14482//ICG 7190/TAG 24///ICGV 02266/ICG 3053//ICGV 02022/ICG 11515
ICGDM 182224	C3	ICGV 97183/ICG 14482//ICG 7190/TAG 24///ICGV 02266/ICG 3053//ICGV 02022/ICG 11515
ICGDM 182225	C3	ICGV 97183/ICG 14482//ICG 7190/TAG 24///ICGV 02266/ICG 3053//ICGV 02022/ICG 11515
ICGDM 182226	C3	ICGV 97183/ICG 14482//ICG 7190/TAG 24///ICGV 02266/ICG 3053//ICGV 02022/ICG 11515
ICGDM 182228	C3	ICGV 97183/ICG 14482//ICG 7190/TAG 24///ICGV 02266/ICG 3053//ICGV 02022/ICG 11515
ICGDM 182230	C3	ICGV 97183/ICG 14482//ICG 7190/TAG 24///ICGV 02266/ICG 3053//ICGV 02022/ICG 11515
ICGDM 182231	C3	ICGV 97183/ICG 14482//ICG 7190/TAG 24///ICGV 02266/ICG 3053//ICGV 02022/ICG 11515
ICGDM 182232	C3	ICGV 97183/ICG 14482//ICG 7190/TAG 24///ICGV 02266/ICG 3053//ICGV 02022/ICG 11515
ICGDM 182233	C3	ICGV 97183/ICG 14482//ICG 7190/TAG 24///ICGV 02266/ICG 3053//ICGV 02022/ICG 11515
ICGDM 182234	C3	ICGV 97183/ICG 14482//ICG 7190/TAG 24///ICGV 02266/ICG 3053//ICGV 02022/ICG 11515
ICGDM 182235	C3	ICGV 97183/ICG 14482//ICG 7190/TAG 24///ICGV 02266/ICG 3053//ICGV 02022/ICG 11515
ICGDM 182236	C3	ICGV 97183/ICG 14482//ICG 7190/TAG 24///ICGV 02266/ICG 3053//ICGV 02022/ICG 11515
ICGDM 182237	C3	ICGV 97183/ICG 14482//ICG 7190/TAG 24///ICGV 02266/ICG 3053//ICGV 02022/ICG 11515
ICGDM 182238	C3	ICGV 97183/ICG 14482//ICG 7190/TAG 24///ICGV 02266/ICG 3053//ICGV 02022/ICG 11515
ICGDM 182239	C3	ICGV 97183/ICG 14482//ICG 7190/TAG 24///ICGV 02266/ICG 3053//ICGV 02022/ICG 11515
ICGDM 182241	C3	ICGV 97183/ICG 14482//ICG 7190/TAG 24///ICGV 02266/ICG 3053//ICGV 02022/ICG 11515
ICGDM 182242	C3	ICGV 97183/ICG 14482//ICG 7190/TAG 24///ICGV 02266/ICG 3053//ICGV 02022/ICG 11515
ICGDM 182244	C3	ICGV 97183/ICG 14482//ICG 7190/TAG 24///ICGV 02266/ICG 3053//ICGV 02022/ICG 11515
ICGDM 182245	C3	ICGV 97183/ICG 14482//ICG 7190/TAG 24///ICGV 02266/ICG 3053//ICGV 02022/ICG 11515
ICGDM 182246	C3	ICGV 97183/ICG 14482//ICG 7190/TAG 24///ICGV 02266/ICG 3053//ICGV 02022/ICG 11515
ICGDM 182247	C3	ICGV 97183/ICG 14482//ICG 7190/TAG 24///ICGV 02266/ICG 3053//ICGV 02022/ICG 11515
ICGDM 182248	C3	ICGV 97183/ICG 14482//ICG 7190/TAG 24///ICGV 02266/ICG 3053//ICGV 02022/ICG 11515
ICGDM 182249	C3	ICGV 97183/ICG 14482//ICG 7190/TAG 24///ICGV 02266/ICG 3053//ICGV 02022/ICG 11515
ICGDM 182250	C3	ICGV 97183/ICG 14482//ICG 7190/TAG 24///ICGV 02266/ICG 3053//ICGV 02022/ICG 11515
ICGDM 182251	C3	ICGV 97183/ICG 14482//ICG 7190/TAG 24///ICGV 02266/ICG 3053//ICGV 02022/ICG 11515
ICGDM 182252	C3	ICGV 97183/ICG 14482//ICG 7190/TAG 24///ICGV 02266/ICG 3053//ICGV 02022/ICG 11515
ICGDM 182253	C3	ICGV 97183/ICG 14482//ICG 7190/TAG 24///ICGV 02266/ICG 3053//ICGV 02022/ICG 11515
ICGDM 182254	C3	ICGV 97183/ICG 14482//ICG 7190/TAG 24///ICGV 02266/ICG 3053//ICGV 02022/ICG 11515
ICGDM 182256	C3	ICGV 97183/ICG 14482//ICG 7190/TAG 24///ICGV 02266/ICG 3053//ICGV 02022/ICG 11515
ICGDM 182257	C3	ICGV 97183/ICG 14482//ICG 7190/TAG 24///ICGV 02266/ICG 3053//ICGV 02022/ICG 11515
ICGDM 182258	C3	ICGV 97183/ICG 14482//ICG 7190/TAG 24///ICGV 02266/ICG 3053//ICGV 02022/ICG 11515
ICGDM 182259	C3	ICGV 97183/ICG 14482//ICG 7190/TAG 24///ICGV 02266/ICG 3053//ICGV 02022/ICG 11515
ICGDM 182260	C3	ICGV 97183/ICG 14482//ICG 7190/TAG 24///ICGV 02266/ICG 3053//ICGV 02022/ICG 11515
ICGDM 182261	C3	ICGV 97183/ICG 14482//ICG 7190/TAG 24///ICGV 02266/ICG 3053//ICGV 02022/ICG 11515
ICGDM 182262	C3	ICGV 97183/ICG 14482//ICG 7190/TAG 24///ICGV 02266/ICG 3053//ICGV 02022/ICG 11515
ICGDM 182263	C3	ICGV 97183/ICG 14482//ICG 7190/TAG 24///ICGV 02266/ICG 3053//ICGV 02022/ICG 11515
ICGDM 182264	C3	ICGV 97183/ICG 14482//ICG 7190/TAG 24///ICGV 02266/ICG 3053//ICGV 02022/ICG 11515
ICGDM 182265	C3	ICGV 97183/ICG 14482//ICG 7190/TAG 24///ICGV 02266/ICG 3053//ICGV 02022/ICG 11515
ICGDM 182266	C3	ICGV 97183/ICG 14482//ICG 7190/TAG 24///ICGV 02266/ICG 3053//ICGV 02022/ICG 11515
ICGDM 182267	C3	ICGV 97183/ICG 14482//ICG 7190/TAG 24///ICGV 02266/ICG 3053//ICGV 02022/ICG 11515
ICGDM 182268	C3	ICGV 97183/ICG 14482//ICG 7190/TAG 24///ICGV 02266/ICG 3053//ICGV 02022/ICG 11515
ICGDM 182269	C3	ICGV 97183/ICG 14482//ICG 7190/TAG 24///ICGV 02266/ICG 3053//ICGV 02022/ICG 11515
ICGDM 182270	C3	ICGV 97183/ICG 14482//ICG 7190/TAG 24///ICGV 02266/ICG 3053//ICGV 02022/ICG 11515
ICGDM 182271	C3	ICGV 97183/ICG 14482//ICG 7190/TAG 24///ICGV 02266/ICG 3053//ICGV 02022/ICG 11515
ICGDM 182273	C3	ICGV 97183/ICG 14482//ICG 7190/TAG 24///ICGV 02266/ICG 3053//ICGV 02022/ICG 11515
ICGDM 182274	C3	ICGV 97183/ICG 14482//ICG 7190/TAG 24///ICGV 02266/ICG 3053//ICGV 02022/ICG 11515
ICGDM 182275	C3	ICGV 97183/ICG 14482//ICG 7190/TAG 24///ICGV 02266/ICG 3053//ICGV 02022/ICG 11515
ICGDM 182276	C3	ICGV 97183/ICG 14482//ICG 7190/TAG 24///ICGV 02266/ICG 3053//ICGV 02022/ICG 11515
ICGDM 182277	C3	ICGV 97183/ICG 14482//ICG 7190/TAG 24///ICGV 02266/ICG 3053//ICGV 02022/ICG 11515
ICGDM 182278	C3	ICGV 97183/ICG 14482//ICG 7190/TAG 24///ICGV 02266/ICG 3053//ICGV 02022/ICG 11515
ICGDM 182281	C3	ICGV 97183/ICG 14482//ICG 7190/TAG 24///ICGV 02266/ICG 3053//ICGV 02022/ICG 11515
ICGDM 182282	C3	ICGV 97183/ICG 14482//ICG 7190/TAG 24///ICGV 02266/ICG 3053//ICGV 02022/ICG 11515
ICGDM 182283	C3	ICGV 97183/ICG 14482//ICG 7190/TAG 24///ICGV 02266/ICG 3053//ICGV 02022/ICG 11515
ICGDM 182284	C3	ICGV 97183/ICG 14482//ICG 7190/TAG 24///ICGV 02266/ICG 3053//ICGV 02022/ICG 11515
ICGDM 182285	C3	ICGV 97183/ICG 14482//ICG 7190/TAG 24///ICGV 02266/ICG 3053//ICGV 02022/ICG 11515
ICGDM 182286	C3	ICGV 97183/ICG 14482//ICG 7190/TAG 24///ICGV 02266/ICG 3053//ICGV 02022/ICG 11515
ICGDM 182287	C3	ICGV 97183/ICG 14482//ICG 7190/TAG 24///ICGV 02266/ICG 3053//ICGV 02022/ICG 11515
ICGDM 182288	C3	ICGV 97183/ICG 14482//ICG 7190/TAG 24///ICGV 02266/ICG 3053//ICGV 02022/ICG 11515
ICGDM 182289	C3	ICGV 97183/ICG 14482//ICG 7190/TAG 24///ICGV 02266/ICG 3053//ICGV 02022/ICG 11515
ICGDM 182290	C3	ICGV 97183/ICG 14482//ICG 7190/TAG 24///ICGV 02266/ICG 3053//ICGV 02022/ICG 11515
ICGDM 182291	C3	ICGV 97183/ICG 14482//ICG 7190/TAG 24///ICGV 02266/ICG 3053//ICGV 02022/ICG 11515
ICGDM 182292	C3	ICGV 97183/ICG 14482//ICG 7190/TAG 24///ICGV 02266/ICG 3053//ICGV 02022/ICG 11515
ICGDM 182293	C3	ICGV 97183/ICG 14482//ICG 7190/TAG 24///ICGV 02266/ICG 3053//ICGV 02022/ICG 11515
ICGDM 182294	C3	ICGV 97183/ICG 14482//ICG 7190/TAG 24///ICGV 02266/ICG 3053//ICGV 02022/ICG 11515
ICGDM 182295	C3	ICGV 97183/ICG 14482//ICG 7190/TAG 24///ICGV 02266/ICG 3053//ICGV 02022/ICG 11515
ICGDM 182296	C3	ICGV 97183/ICG 14482//ICG 7190/TAG 24///ICGV 02266/ICG 3053//ICGV 02022/ICG 11515
ICGDM 182297	C3	ICGV 97183/ICG 14482//ICG 7190/TAG 24///ICGV 02266/ICG 3053//ICGV 02022/ICG 11515
ICGDM 182298	C3	ICGV 97183/ICG 14482//ICG 7190/TAG 24///ICGV 02266/ICG 3053//ICGV 02022/ICG 11515
ICGDM 182299	C3	ICGV 97183/ICG 14482//ICG 7190/TAG 24///ICGV 02266/ICG 3053//ICGV 02022/ICG 11515
ICGDM 182300	C3	ICGV 97183/ICG 14482//ICG 7190/TAG 24///ICGV 02266/ICG 3053//ICGV 02022/ICG 11515
ICGDM 182301	C3	ICGV 97183/ICG 14482//ICG 7190/TAG 24///ICGV 02266/ICG 3053//ICGV 02022/ICG 11515
ICGDM 182302	C3	ICGV 97183/ICG 14482//ICG 7190/TAG 24///ICGV 02266/ICG 3053//ICGV 02022/ICG 11515
ICGDM 182303	C3	ICGV 97183/ICG 14482//ICG 7190/TAG 24///ICGV 02266/ICG 3053//ICGV 02022/ICG 11515
ICGDM 182306	C3	ICGV 97183/ICG 14482//ICG 7190/TAG 24///ICGV 02266/ICG 3053//ICGV 02022/ICG 11515
ICGDM 182308	C3	ICGV 97183/ICG 14482//ICG 7190/TAG 24///ICGV 02266/ICG 3053//ICGV 02022/ICG 11515
ICGDM 182309	C3	ICGV 97183/ICG 14482//ICG 7190/TAG 24///ICGV 02266/ICG 3053//ICGV 02022/ICG 11515
ICGDM 182310	C3	ICGV 97183/ICG 14482//ICG 7190/TAG 24///ICGV 02266/ICG 3053//ICGV 02022/ICG 11515
ICGDM 182311	C3	ICGV 97183/ICG 14482//ICG 7190/TAG 24///ICGV 02266/ICG 3053//ICGV 02022/ICG 11515
ICGDM 182312	C3	ICGV 97183/ICG 14482//ICG 7190/TAG 24///ICGV 02266/ICG 3053//ICGV 02022/ICG 11515
ICGDM 182313	C3	ICGV 97183/ICG 14482//ICG 7190/TAG 24///ICGV 02266/ICG 3053//ICGV 02022/ICG 11515
ICGDM 182315	C3	ICGV 97183/ICG 14482//ICG 7190/TAG 24///ICGV 02266/ICG 3053//ICGV 02022/ICG 11515
ICGDM 182316	C3	ICGV 97183/ICG 14482//ICG 7190/TAG 24///ICGV 02266/ICG 3053//ICGV 02022/ICG 11515
ICGDM 182317	C3	ICGV 97183/ICG 14482//ICG 7190/TAG 24///ICGV 02266/ICG 3053//ICGV 02022/ICG 11515
ICGDM 182318	C3	ICGV 97183/ICG 14482//ICG 7190/TAG 24///ICGV 02266/ICG 3053//ICGV 02022/ICG 11515
ICGDM 182319	C3	ICGV 97183/ICG 14482//ICG 7190/TAG 24///ICGV 02266/ICG 3053//ICGV 02022/ICG 11515
ICGDM 182322	C3	ICGV 97183/ICG 14482//ICG 7190/TAG 24///ICGV 02266/ICG 3053//ICGV 02022/ICG 11515
ICGDM 182324	C3	ICGV 97183/ICG 14482//ICG 7190/TAG 24///ICGV 02266/ICG 3053//ICGV 02022/ICG 11515
ICGDM 182325	C3	ICGV 97183/ICG 14482//ICG 7190/TAG 24///ICGV 02266/ICG 3053//ICGV 02022/ICG 11515
ICGDM 182326	C3	ICGV 97183/ICG 14482//ICG 7190/TAG 24///ICGV 02266/ICG 3053//ICGV 02022/ICG 11515
ICGDM 182327	C3	ICGV 97183/ICG 14482//ICG 7190/TAG 24///ICGV 02266/ICG 3053//ICGV 02022/ICG 11515
ICGDM 182329	C3	ICGV 97183/ICG 14482//ICG 7190/TAG 24///ICGV 02266/ICG 3053//ICGV 02022/ICG 11515
ICGDM 182330	C3	ICGV 97183/ICG 14482//ICG 7190/TAG 24///ICGV 02266/ICG 3053//ICGV 02022/ICG 11515
ICGDM 182332	C3	ICGV 97183/ICG 14482//ICG 7190/TAG 24///ICGV 02266/ICG 3053//ICGV 02022/ICG 11515
ICGDM 182334	C3	ICGV 97183/ICG 14482//ICG 7190/TAG 24///ICGV 02266/ICG 3053//ICGV 02022/ICG 11515
ICGDM 182336	C3	ICGV 97183/ICG 14482//ICG 7190/TAG 24///ICGV 02266/ICG 3053//ICGV 02022/ICG 11515
ICGDM 182337	C3	ICGV 97183/ICG 14482//ICG 7190/TAG 24///ICGV 02266/ICG 3053//ICGV 02022/ICG 11515
ICGDM 182339	C3	ICGV 97183/ICG 14482//ICG 7190/TAG 24///ICGV 02266/ICG 3053//ICGV 02022/ICG 11515
ICGDM 182340	C3	ICGV 97183/ICG 14482//ICG 7190/TAG 24///ICGV 02266/ICG 3053//ICGV 02022/ICG 11515
ICGDM 182341	C3	ICGV 97183/ICG 14482//ICG 7190/TAG 24///ICGV 02266/ICG 3053//ICGV 02022/ICG 11515
ICGDM 182342	C3	ICGV 97183/ICG 14482//ICG 7190/TAG 24///ICGV 02266/ICG 3053//ICGV 02022/ICG 11515
ICGDM 182343	C3	ICGV 97183/ICG 14482//ICG 7190/TAG 24///ICGV 02266/ICG 3053//ICGV 02022/ICG 11515
ICGDM 182344	C3	ICGV 97183/ICG 14482//ICG 7190/TAG 24///ICGV 02266/ICG 3053//ICGV 02022/ICG 11515
ICGDM 182345	C3	ICGV 97183/ICG 14482//ICG 7190/TAG 24///ICGV 02266/ICG 3053//ICGV 02022/ICG 11515
ICGDM 182346	C3	ICGV 97183/ICG 14482//ICG 7190/TAG 24///ICGV 02266/ICG 3053//ICGV 02022/ICG 11515
ICGDM 182347	C3	ICGV 97183/ICG 14482//ICG 7190/TAG 24///ICGV 02266/ICG 3053//ICGV 02022/ICG 11515
ICGDM 182350	C3	ICGV 97183/ICG 14482//ICG 7190/TAG 24///ICGV 02266/ICG 3053//ICGV 02022/ICG 11515
ICGDM 182351	C3	ICGV 97183/ICG 14482//ICG 7190/TAG 24///ICGV 02266/ICG 3053//ICGV 02022/ICG 11515
ICGDM 182353	C3	ICGV 97183/ICG 14482//ICG 7190/TAG 24///ICGV 02266/ICG 3053//ICGV 02022/ICG 11515
ICGDM 182355	C3	ICGV 97183/ICG 14482//ICG 7190/TAG 24///ICGV 02266/ICG 3053//ICGV 02022/ICG 11515
ICGDM 182356	C3	ICGV 97183/ICG 14482//ICG 7190/TAG 24///ICGV 02266/ICG 3053//ICGV 02022/ICG 11515
ICGDM 182358	C3	ICGV 97183/ICG 14482//ICG 7190/TAG 24///ICGV 02266/ICG 3053//ICGV 02022/ICG 11515
ICGDM 182359	C3	ICGV 97183/ICG 14482//ICG 7190/TAG 24///ICGV 02266/ICG 3053//ICGV 02022/ICG 11515
ICGDM 182360	C3	ICGV 97183/ICG 14482//ICG 7190/TAG 24///ICGV 02266/ICG 3053//ICGV 02022/ICG 11515
ICGDM 182361	C3	ICGV 97183/ICG 14482//ICG 7190/TAG 24///ICGV 02266/ICG 3053//ICGV 02022/ICG 11515
ICGDM 182365	C3	ICGV 97183/ICG 14482//ICG 7190/TAG 24///ICGV 02266/ICG 3053//ICGV 02022/ICG 11515
ICGDM 182366	C3	ICGV 97183/ICG 14482//ICG 7190/TAG 24///ICGV 02266/ICG 3053//ICGV 02022/ICG 11515
ICGDM 182368	C3	ICGV 97183/ICG 14482//ICG 7190/TAG 24///ICGV 02266/ICG 3053//ICGV 02022/ICG 11515
ICGDM 182370	C3	ICGV 97183/ICG 14482//ICG 7190/TAG 24///ICGV 02266/ICG 3053//ICGV 02022/ICG 11515
ICGDM 182372	C3	ICGV 97183/ICG 14482//ICG 7190/TAG 24///ICGV 02266/ICG 3053//ICGV 02022/ICG 11515
ICGDM 182373	C3	ICGV 97183/ICG 14482//ICG 7190/TAG 24///ICGV 02266/ICG 3053//ICGV 02022/ICG 11515
ICGDM 182375	C3	ICGV 97183/ICG 14482//ICG 7190/TAG 24///ICGV 02266/ICG 3053//ICGV 02022/ICG 11515
ICGDM 182376	C3	ICGV 97183/ICG 14482//ICG 7190/TAG 24///ICGV 02266/ICG 3053//ICGV 02022/ICG 11515
ICGDM 182379	C3	ICGV 97183/ICG 14482//ICG 7190/TAG 24///ICGV 02266/ICG 3053//ICGV 02022/ICG 11515
ICGDM 182380	C3	ICGV 97183/ICG 14482//ICG 7190/TAG 24///ICGV 02266/ICG 3053//ICGV 02022/ICG 11515
ICGDM 182381	C3	ICGV 97183/ICG 14482//ICG 7190/TAG 24///ICGV 02266/ICG 3053//ICGV 02022/ICG 11515
ICGDM 182382	C3	ICGV 97183/ICG 14482//ICG 7190/TAG 24///ICGV 02266/ICG 3053//ICGV 02022/ICG 11515
ICGDM 182384	C3	ICGV 97183/ICG 14482//ICG 7190/TAG 24///ICGV 02266/ICG 3053//ICGV 02022/ICG 11515
ICGDM 182385	C3	ICGV 97183/ICG 14482//ICG 7190/TAG 24///ICGV 02266/ICG 3053//ICGV 02022/ICG 11515
ICGDM 182386	C3	ICGV 97183/ICG 14482//ICG 7190/TAG 24///ICGV 02266/ICG 3053//ICGV 02022/ICG 11515
ICGDM 182387	C3	ICGV 97183/ICG 14482//ICG 7190/TAG 24///ICGV 02266/ICG 3053//ICGV 02022/ICG 11515
ICGDM 182389	C3	ICGV 97183/ICG 14482//ICG 7190/TAG 24///ICGV 02266/ICG 3053//ICGV 02022/ICG 11515
ICGDM 182390	C3	ICGV 97183/ICG 14482//ICG 7190/TAG 24///ICGV 02266/ICG 3053//ICGV 02022/ICG 11515
ICGDM 182392	C3	ICGV 97183/ICG 14482//ICG 7190/TAG 24///ICGV 02266/ICG 3053//ICGV 02022/ICG 11515
ICGDM 182393	C3	ICGV 97183/ICG 14482//ICG 7190/TAG 24///ICGV 02266/ICG 3053//ICGV 02022/ICG 11515
ICGDM 182394	C3	ICGV 97183/ICG 14482//ICG 7190/TAG 24///ICGV 02266/ICG 3053//ICGV 02022/ICG 11515
ICGDM 182395	C3	ICGV 97183/ICG 14482//ICG 7190/TAG 24///ICGV 02266/ICG 3053//ICGV 02022/ICG 11515
ICGDM 182396	C3	ICGV 97183/ICG 14482//ICG 7190/TAG 24///ICGV 02266/ICG 3053//ICGV 02022/ICG 11515
ICGDM 182398	C3	ICGV 97183/ICG 14482//ICG 7190/TAG 24///ICGV 02266/ICG 3053//ICGV 02022/ICG 11515
ICGDM 182399	C3	ICGV 97183/ICG 14482//ICG 7190/TAG 24///ICGV 02266/ICG 3053//ICGV 02022/ICG 11515
ICGDM 182400	C3	ICGV 97183/ICG 14482//ICG 7190/TAG 24///ICGV 02266/ICG 3053//ICGV 02022/ICG 11515
ICGDM 182401	C3	ICGV 97183/ICG 14482//ICG 7190/TAG 24///ICGV 02266/ICG 3053//ICGV 02022/ICG 11515
ICGDM 182402	C3	ICGV 97183/ICG 14482//ICG 7190/TAG 24///ICGV 02266/ICG 3053//ICGV 02022/ICG 11515
ICGDM 182403	C3	ICGV 97183/ICG 14482//ICG 7190/TAG 24///ICGV 02266/ICG 3053//ICGV 02022/ICG 11515
ICGDM 182404	C3	ICGV 97183/ICG 14482//ICG 7190/TAG 24///ICGV 02266/ICG 3053//ICGV 02022/ICG 11515
ICGDM 182407	C3	ICGV 97183/ICG 14482//ICG 7190/TAG 24///ICGV 02266/ICG 3053//ICGV 02022/ICG 11515
ICGDM 182408	C3	ICGV 97183/ICG 14482//ICG 7190/TAG 24///ICGV 02266/ICG 3053//ICGV 02022/ICG 11515
ICGDM 182410	C3	ICGV 97183/ICG 14482//ICG 7190/TAG 24///ICGV 02266/ICG 3053//ICGV 02022/ICG 11515
ICGDM 182411	C3	ICGV 97183/ICG 14482//ICG 7190/TAG 24///ICGV 02266/ICG 3053//ICGV 02022/ICG 11515
ICGDM 182412	C3	ICGV 97183/ICG 14482//ICG 7190/TAG 24///ICGV 02266/ICG 3053//ICGV 02022/ICG 11515
ICGDM 182415	C3	ICGV 97183/ICG 14482//ICG 7190/TAG 24///ICGV 02266/ICG 3053//ICGV 02022/ICG 11515
ICGDM 182417	C3	ICGV 97183/ICG 14482//ICG 7190/TAG 24///ICGV 02266/ICG 3053//ICGV 02022/ICG 11515
ICGDM 182418	C3	ICGV 97183/ICG 14482//ICG 7190/TAG 24///ICGV 02266/ICG 3053//ICGV 02022/ICG 11515
ICGDM 182419	C3	ICGV 97183/ICG 14482//ICG 7190/TAG 24///ICGV 02266/ICG 3053//ICGV 02022/ICG 11515
ICGDM 182420	C3	ICGV 97183/ICG 14482//ICG 7190/TAG 24///ICGV 02266/ICG 3053//ICGV 02022/ICG 11515
ICGDM 182421	C3	ICGV 97183/ICG 14482//ICG 7190/TAG 24///ICGV 02266/ICG 3053//ICGV 02022/ICG 11515
ICGDM 182422	C3	ICGV 97183/ICG 14482//ICG 7190/TAG 24///ICGV 02266/ICG 3053//ICGV 02022/ICG 11515
ICGDM 182428	C3	ICGV 97183/ICG 14482//ICG 7190/TAG 24///ICGV 02266/ICG 3053//ICGV 02022/ICG 11515
ICGDM 182434	C3	ICGV 97183/ICG 14482//ICG 7190/TAG 24///ICGV 02266/ICG 3053//ICGV 02022/ICG 11515
ICGDM 182435	C3	ICGV 97183/ICG 14482//ICG 7190/TAG 24///ICGV 02266/ICG 3053//ICGV 02022/ICG 11515
ICGDM 182438	C3	ICGV 97183/ICG 14482//ICG 7190/TAG 24///ICGV 02266/ICG 3053//ICGV 02022/ICG 11515
ICGDM 182440	C3	ICGV 97183/ICG 14482//ICG 7190/TAG 24///ICGV 02266/ICG 3053//ICGV 02022/ICG 11515
ICGDM 182442	C3	ICGV 97183/ICG 14482//ICG 7190/TAG 24///ICGV 02266/ICG 3053//ICGV 02022/ICG 11515
ICGDM 182445	C3	ICGV 97183/ICG 14482//ICG 7190/TAG 24///ICGV 02266/ICG 3053//ICGV 02022/ICG 11515
ICGDM 182446	C3	ICGV 97183/ICG 14482//ICG 7190/TAG 24///ICGV 02266/ICG 3053//ICGV 02022/ICG 11515
ICGDM 182463	C3	ICGV 97183/ICG 14482//ICG 7190/TAG 24///ICGV 02266/ICG 3053//ICGV 02022/ICG 11515
ICGDM 182465	C3	ICGV 97183/ICG 14482//ICG 7190/TAG 24///ICGV 02266/ICG 3053//ICGV 02022/ICG 11515
ICGDM 182471	C3	ICGV 97183/ICG 14482//ICG 7190/TAG 24///ICGV 02266/ICG 3053//ICGV 02022/ICG 11515
ICGDM 182472	C3	ICGV 97183/ICG 14482//ICG 7190/TAG 24///ICGV 02266/ICG 3053//ICGV 02022/ICG 11515
ICGDM 182480	C3	ICGV 97183/ICG 14482//ICG 7190/TAG 24///ICGV 02266/ICG 3053//ICGV 02022/ICG 11515
ICGDM 182482	C3	ICGV 97183/ICG 14482//ICG 7190/TAG 24///ICGV 02266/ICG 3053//ICGV 02022/ICG 11515
ICGDM 182488	C3	ICGV 97183/ICG 14482//ICG 7190/TAG 24///ICGV 02266/ICG 3053//ICGV 02022/ICG 11515
ICGDM 182498	C3	ICGV 97183/ICG 14482//ICG 7190/TAG 24///ICGV 02266/ICG 3053//ICGV 02022/ICG 11515
ICGDM 182504	C3	ICGV 97183/ICG 14482//ICG 7190/TAG 24///ICGV 02266/ICG 3053//ICGV 02022/ICG 11515
ICGDM 182509	C3	ICGV 97183/ICG 14482//ICG 7190/TAG 24///ICGV 02266/ICG 3053//ICGV 02022/ICG 11515
ICGDM 182510	C3	ICGV 97183/ICG 14482//ICG 7190/TAG 24///ICGV 02266/ICG 3053//ICGV 02022/ICG 11515
ICGDM 182511	C3	ICGV 97183/ICG 14482//ICG 7190/TAG 24///ICGV 02266/ICG 3053//ICGV 02022/ICG 11515
ICGDM 182512	C3	ICGV 97183/ICG 14482//ICG 7190/TAG 24///ICGV 02266/ICG 3053//ICGV 02022/ICG 11515
ICGDM 182513	C3	ICGV 97183/ICG 14482//ICG 7190/TAG 24///ICGV 02266/ICG 3053//ICGV 02022/ICG 11515
ICGDM 182515	C3	ICGV 97183/ICG 14482//ICG 7190/TAG 24///ICGV 02266/ICG 3053//ICGV 02022/ICG 11515
ICGDM 182518	C3	ICGV 97183/ICG 14482//ICG 7190/TAG 24///ICGV 02266/ICG 3053//ICGV 02022/ICG 11515
ICGDM 182533	C3	ICGV 97183/ICG 14482//ICG 7190/TAG 24///ICGV 02266/ICG 3053//ICGV 02022/ICG 11515
ICGDM 182539	C3	ICGV 97183/ICG 14482//ICG 7190/TAG 24///ICGV 02266/ICG 3053//ICGV 02022/ICG 11515
ICGDM 182544	C3	ICGV 97183/ICG 14482//ICG 7190/TAG 24///ICGV 02266/ICG 3053//ICGV 02022/ICG 11515
ICGDM 182554	C3	ICGV 97183/ICG 14482//ICG 7190/TAG 24///ICGV 02266/ICG 3053//ICGV 02022/ICG 11515
ICGDM 182556	C3	ICGV 97183/ICG 14482//ICG 7190/TAG 24///ICGV 02266/ICG 3053//ICGV 02022/ICG 11515
ICGDM 182590	C3	ICGV 97183/ICG 14482//ICG 7190/TAG 24///ICGV 02266/ICG 3053//ICGV 02022/ICG 11515
ICGDM 182591	C3	ICGV 97183/ICG 14482//ICG 7190/TAG 24///ICGV 02266/ICG 3053//ICGV 02022/ICG 11515
ICGDM 182592	C3	ICGV 97183/ICG 14482//ICG 7190/TAG 24///ICGV 02266/ICG 3053//ICGV 02022/ICG 11515
ICGDM 182596	C3	ICGV 97183/ICG 14482//ICG 7190/TAG 24///ICGV 02266/ICG 3053//ICGV 02022/ICG 11515
ICGDM 182611	C3	ICGV 97183/ICG 14482//ICG 7190/TAG 24///ICGV 02266/ICG 3053//ICGV 02022/ICG 11515
ICGDM 182659	C3	ICGV 97183/ICG 14482//ICG 7190/TAG 24///ICGV 02266/ICG 3053//ICGV 02022/ICG 11515
ICGDM 182687	C3	ICGV 97183/ICG 14482//ICG 7190/TAG 24///ICGV 02266/ICG 3053//ICGV 02022/ICG 11515
ICGDM 182689	C3	ICGV 97183/ICG 14482//ICG 7190/TAG 24///ICGV 02266/ICG 3053//ICGV 02022/ICG 11515
ICGDM 182690	C3	ICGV 97183/ICG 14482//ICG 7190/TAG 24///ICGV 02266/ICG 3053//ICGV 02022/ICG 11515
ICGDM 182691	C3	ICGV 97183/ICG 14482//ICG 7190/TAG 24///ICGV 02266/ICG 3053//ICGV 02022/ICG 11515
ICGDM 182692	C3	ICGV 97183/ICG 14482//ICG 7190/TAG 24///ICGV 02266/ICG 3053//ICGV 02022/ICG 11515
ICGDM 182695	C3	ICGV 97183/ICG 14482//ICG 7190/TAG 24///ICGV 02266/ICG 3053//ICGV 02022/ICG 11515
ICGDM 182698	C3	ICGV 97183/ICG 14482//ICG 7190/TAG 24///ICGV 02266/ICG 3053//ICGV 02022/ICG 11515
ICGDM 182699	C3	ICGV 97183/ICG 14482//ICG 7190/TAG 24///ICGV 02266/ICG 3053//ICGV 02022/ICG 11515
ICGDM 182703	C3	ICGV 97183/ICG 14482//ICG 7190/TAG 24///ICGV 02266/ICG 3053//ICGV 02022/ICG 11515
ICGDM 182704	C3	ICGV 97183/ICG 14482//ICG 7190/TAG 24///ICGV 02266/ICG 3053//ICGV 02022/ICG 11515
ICGDM 182705	C3	ICGV 97183/ICG 14482//ICG 7190/TAG 24///ICGV 02266/ICG 3053//ICGV 02022/ICG 11515
ICGDM 182707	C3	ICGV 97183/ICG 14482//ICG 7190/TAG 24///ICGV 02266/ICG 3053//ICGV 02022/ICG 11515
ICGDM 182710	C3	ICGV 97183/ICG 14482//ICG 7190/TAG 24///ICGV 02266/ICG 3053//ICGV 02022/ICG 11515
ICGDM 182712	C3	ICGV 97183/ICG 14482//ICG 7190/TAG 24///ICGV 02266/ICG 3053//ICGV 02022/ICG 11515
ICGDM 182713	C3	ICGV 97183/ICG 14482//ICG 7190/TAG 24///ICGV 02266/ICG 3053//ICGV 02022/ICG 11515
ICGDM 182714	C3	ICGV 97183/ICG 14482//ICG 7190/TAG 24///ICGV 02266/ICG 3053//ICGV 02022/ICG 11515
ICGDM 182715	C3	ICGV 97183/ICG 14482//ICG 7190/TAG 24///ICGV 02266/ICG 3053//ICGV 02022/ICG 11515
ICGDM 182718	C3	ICGV 97183/ICG 14482//ICG 7190/TAG 24///ICGV 02266/ICG 3053//ICGV 02022/ICG 11515
ICGDM 182720	C3	ICGV 97183/ICG 14482//ICG 7190/TAG 24///ICGV 02266/ICG 3053//ICGV 02022/ICG 11515
ICGDM 182722	C3	ICGV 97183/ICG 14482//ICG 7190/TAG 24///ICGV 02266/ICG 3053//ICGV 02022/ICG 11515
ICGDM 182723	C3	ICGV 97183/ICG 14482//ICG 7190/TAG 24///ICGV 02266/ICG 3053//ICGV 02022/ICG 11515
ICGDM 182724	C3	ICGV 97183/ICG 14482//ICG 7190/TAG 24///ICGV 02266/ICG 3053//ICGV 02022/ICG 11515
ICGDM 182726	C3	ICGV 97183/ICG 14482//ICG 7190/TAG 24///ICGV 02266/ICG 3053//ICGV 02022/ICG 11515
ICGDM 182733	C3	ICGV 97183/ICG 14482//ICG 7190/TAG 24///ICGV 02266/ICG 3053//ICGV 02022/ICG 11515
ICGDM 182734	C3	ICGV 97183/ICG 14482//ICG 7190/TAG 24///ICGV 02266/ICG 3053//ICGV 02022/ICG 11515
ICGDM 182735	C3	ICGV 97183/ICG 14482//ICG 7190/TAG 24///ICGV 02266/ICG 3053//ICGV 02022/ICG 11515
ICGDM 182737	C3	ICGV 97183/ICG 14482//ICG 7190/TAG 24///ICGV 02266/ICG 3053//ICGV 02022/ICG 11515
ICGDM 182738	C3	ICGV 97183/ICG 14482//ICG 7190/TAG 24///ICGV 02266/ICG 3053//ICGV 02022/ICG 11515
ICGDM 182739	C3	ICGV 97183/ICG 14482//ICG 7190/TAG 24///ICGV 02266/ICG 3053//ICGV 02022/ICG 11515
ICGDM 182745	C3	ICGV 97183/ICG 14482//ICG 7190/TAG 24///ICGV 02266/ICG 3053//ICGV 02022/ICG 11515
ICGDM 182746	C3	ICGV 97183/ICG 14482//ICG 7190/TAG 24///ICGV 02266/ICG 3053//ICGV 02022/ICG 11515
ICGDM 182747	C3	ICGV 97183/ICG 14482//ICG 7190/TAG 24///ICGV 02266/ICG 3053//ICGV 02022/ICG 11515
ICGDM 182748	C3	ICGV 97183/ICG 14482//ICG 7190/TAG 24///ICGV 02266/ICG 3053//ICGV 02022/ICG 11515
ICGDM 182749	C3	ICGV 97183/ICG 14482//ICG 7190/TAG 24///ICGV 02266/ICG 3053//ICGV 02022/ICG 11515
ICGDM 182756	C3	ICGV 97183/ICG 14482//ICG 7190/TAG 24///ICGV 02266/ICG 3053//ICGV 02022/ICG 11515
ICGDM 182758	C3	ICGV 97183/ICG 14482//ICG 7190/TAG 24///ICGV 02266/ICG 3053//ICGV 02022/ICG 11515
ICGDM 182759	C3	ICGV 97183/ICG 14482//ICG 7190/TAG 24///ICGV 02266/ICG 3053//ICGV 02022/ICG 11515
ICGDM 182762	C3	ICGV 97183/ICG 14482//ICG 7190/TAG 24///ICGV 02266/ICG 3053//ICGV 02022/ICG 11515
ICGDM 182778	C3	ICGV 97183/ICG 14482//ICG 7190/TAG 24///ICGV 02266/ICG 3053//ICGV 02022/ICG 11515
ICGDM 182839	C3	ICGV 97183/ICG 14482//ICG 7190/TAG 24///ICGV 02266/ICG 3053//ICGV 02022/ICG 11515
ICGDM 183306	C4	ICGV 97183/ICGV 02022//ICGV 02266/ICG 7190///ICG 3053/TAG 24//ICG 14482/ICG 11515
ICGDM 183317	C4	ICGV 97183/ICGV 02022//ICGV 02266/ICG 7190///ICG 3053/TAG 24//ICG 14482/ICG 11515
ICGDM 183319	C4	ICGV 97183/ICGV 02022//ICGV 02266/ICG 7190///ICG 3053/TAG 24//ICG 14482/ICG 11515
ICGDM 183321	C4	ICGV 97183/ICGV 02022//ICGV 02266/ICG 7190///ICG 3053/TAG 24//ICG 14482/ICG 11515
ICGDM 183322	C4	ICGV 97183/ICGV 02022//ICGV 02266/ICG 7190///ICG 3053/TAG 24//ICG 14482/ICG 11515
ICGDM 183324	C4	ICGV 97183/ICGV 02022//ICGV 02266/ICG 7190///ICG 3053/TAG 24//ICG 14482/ICG 11515
ICGDM 183328	C4	ICGV 97183/ICGV 02022//ICGV 02266/ICG 7190///ICG 3053/TAG 24//ICG 14482/ICG 11515
ICGDM 183330	C4	ICGV 97183/ICGV 02022//ICGV 02266/ICG 7190///ICG 3053/TAG 24//ICG 14482/ICG 11515
ICGDM 183331	C4	ICGV 97183/ICGV 02022//ICGV 02266/ICG 7190///ICG 3053/TAG 24//ICG 14482/ICG 11515
ICGDM 183332	C4	ICGV 97183/ICGV 02022//ICGV 02266/ICG 7190///ICG 3053/TAG 24//ICG 14482/ICG 11515
ICGDM 183336	C4	ICGV 97183/ICGV 02022//ICGV 02266/ICG 7190///ICG 3053/TAG 24//ICG 14482/ICG 11515
ICGDM 183340	C4	ICGV 97183/ICGV 02022//ICGV 02266/ICG 7190///ICG 3053/TAG 24//ICG 14482/ICG 11515
ICGDM 183345	C4	ICGV 97183/ICGV 02022//ICGV 02266/ICG 7190///ICG 3053/TAG 24//ICG 14482/ICG 11515
ICGDM 183347	C4	ICGV 97183/ICGV 02022//ICGV 02266/ICG 7190///ICG 3053/TAG 24//ICG 14482/ICG 11515
ICGDM 183348	C4	ICGV 97183/ICGV 02022//ICGV 02266/ICG 7190///ICG 3053/TAG 24//ICG 14482/ICG 11515
ICGDM 183355	C4	ICGV 97183/ICGV 02022//ICGV 02266/ICG 7190///ICG 3053/TAG 24//ICG 14482/ICG 11515
ICGDM 183356	C4	ICGV 97183/ICGV 02022//ICGV 02266/ICG 7190///ICG 3053/TAG 24//ICG 14482/ICG 11515
ICGDM 183360	C4	ICGV 97183/ICGV 02022//ICGV 02266/ICG 7190///ICG 3053/TAG 24//ICG 14482/ICG 11515
ICGDM 183363	C4	ICGV 97183/ICGV 02022//ICGV 02266/ICG 7190///ICG 3053/TAG 24//ICG 14482/ICG 11515
ICGDM 183364	C4	ICGV 97183/ICGV 02022//ICGV 02266/ICG 7190///ICG 3053/TAG 24//ICG 14482/ICG 11515
ICGDM 183365	C4	ICGV 97183/ICGV 02022//ICGV 02266/ICG 7190///ICG 3053/TAG 24//ICG 14482/ICG 11515
ICGDM 183366	C4	ICGV 97183/ICGV 02022//ICGV 02266/ICG 7190///ICG 3053/TAG 24//ICG 14482/ICG 11515
ICGDM 183369	C4	ICGV 97183/ICGV 02022//ICGV 02266/ICG 7190///ICG 3053/TAG 24//ICG 14482/ICG 11515
ICGDM 183370	C4	ICGV 97183/ICGV 02022//ICGV 02266/ICG 7190///ICG 3053/TAG 24//ICG 14482/ICG 11515
ICGDM 183375	C4	ICGV 97183/ICGV 02022//ICGV 02266/ICG 7190///ICG 3053/TAG 24//ICG 14482/ICG 11515
ICGDM 183376	C4	ICGV 97183/ICGV 02022//ICGV 02266/ICG 7190///ICG 3053/TAG 24//ICG 14482/ICG 11515
ICGDM 183377	C4	ICGV 97183/ICGV 02022//ICGV 02266/ICG 7190///ICG 3053/TAG 24//ICG 14482/ICG 11515
ICGDM 183378	C4	ICGV 97183/ICGV 02022//ICGV 02266/ICG 7190///ICG 3053/TAG 24//ICG 14482/ICG 11515
ICGDM 183379	C4	ICGV 97183/ICGV 02022//ICGV 02266/ICG 7190///ICG 3053/TAG 24//ICG 14482/ICG 11515
ICGDM 183380	C4	ICGV 97183/ICGV 02022//ICGV 02266/ICG 7190///ICG 3053/TAG 24//ICG 14482/ICG 11515
ICGDM 183381	C4	ICGV 97183/ICGV 02022//ICGV 02266/ICG 7190///ICG 3053/TAG 24//ICG 14482/ICG 11515
ICGDM 183382	C4	ICGV 97183/ICGV 02022//ICGV 02266/ICG 7190///ICG 3053/TAG 24//ICG 14482/ICG 11515
ICGDM 183383	C4	ICGV 97183/ICGV 02022//ICGV 02266/ICG 7190///ICG 3053/TAG 24//ICG 14482/ICG 11515
ICGDM 183385	C4	ICGV 97183/ICGV 02022//ICGV 02266/ICG 7190///ICG 3053/TAG 24//ICG 14482/ICG 11515
ICGDM 183387	C4	ICGV 97183/ICGV 02022//ICGV 02266/ICG 7190///ICG 3053/TAG 24//ICG 14482/ICG 11515
ICGDM 183388	C4	ICGV 97183/ICGV 02022//ICGV 02266/ICG 7190///ICG 3053/TAG 24//ICG 14482/ICG 11515
ICGDM 183389	C4	ICGV 97183/ICGV 02022//ICGV 02266/ICG 7190///ICG 3053/TAG 24//ICG 14482/ICG 11515
ICGDM 183391	C4	ICGV 97183/ICGV 02022//ICGV 02266/ICG 7190///ICG 3053/TAG 24//ICG 14482/ICG 11515
ICGDM 183394	C4	ICGV 97183/ICGV 02022//ICGV 02266/ICG 7190///ICG 3053/TAG 24//ICG 14482/ICG 11515
ICGDM 183395	C4	ICGV 97183/ICGV 02022//ICGV 02266/ICG 7190///ICG 3053/TAG 24//ICG 14482/ICG 11515
ICGDM 183396	C4	ICGV 97183/ICGV 02022//ICGV 02266/ICG 7190///ICG 3053/TAG 24//ICG 14482/ICG 11515
ICGDM 183397	C4	ICGV 97183/ICGV 02022//ICGV 02266/ICG 7190///ICG 3053/TAG 24//ICG 14482/ICG 11515
ICGDM 183398	C4	ICGV 97183/ICGV 02022//ICGV 02266/ICG 7190///ICG 3053/TAG 24//ICG 14482/ICG 11515
ICGDM 183402	C4	ICGV 97183/ICGV 02022//ICGV 02266/ICG 7190///ICG 3053/TAG 24//ICG 14482/ICG 11515
ICGDM 183403	C4	ICGV 97183/ICGV 02022//ICGV 02266/ICG 7190///ICG 3053/TAG 24//ICG 14482/ICG 11515
ICGDM 183404	C4	ICGV 97183/ICGV 02022//ICGV 02266/ICG 7190///ICG 3053/TAG 24//ICG 14482/ICG 11515
ICGDM 183405	C4	ICGV 97183/ICGV 02022//ICGV 02266/ICG 7190///ICG 3053/TAG 24//ICG 14482/ICG 11515
ICGDM 183406	C4	ICGV 97183/ICGV 02022//ICGV 02266/ICG 7190///ICG 3053/TAG 24//ICG 14482/ICG 11515
ICGDM 183407	C4	ICGV 97183/ICGV 02022//ICGV 02266/ICG 7190///ICG 3053/TAG 24//ICG 14482/ICG 11515
ICGDM 183408	C4	ICGV 97183/ICGV 02022//ICGV 02266/ICG 7190///ICG 3053/TAG 24//ICG 14482/ICG 11515
ICGDM 183409	C4	ICGV 97183/ICGV 02022//ICGV 02266/ICG 7190///ICG 3053/TAG 24//ICG 14482/ICG 11515
ICGDM 183412	C4	ICGV 97183/ICGV 02022//ICGV 02266/ICG 7190///ICG 3053/TAG 24//ICG 14482/ICG 11515
ICGDM 183413	C4	ICGV 97183/ICGV 02022//ICGV 02266/ICG 7190///ICG 3053/TAG 24//ICG 14482/ICG 11515
ICGDM 183414	C4	ICGV 97183/ICGV 02022//ICGV 02266/ICG 7190///ICG 3053/TAG 24//ICG 14482/ICG 11515
ICGDM 183416	C4	ICGV 97183/ICGV 02022//ICGV 02266/ICG 7190///ICG 3053/TAG 24//ICG 14482/ICG 11515
ICGDM 183417	C4	ICGV 97183/ICGV 02022//ICGV 02266/ICG 7190///ICG 3053/TAG 24//ICG 14482/ICG 11515
ICGDM 183418	C4	ICGV 97183/ICGV 02022//ICGV 02266/ICG 7190///ICG 3053/TAG 24//ICG 14482/ICG 11515
ICGDM 183419	C4	ICGV 97183/ICGV 02022//ICGV 02266/ICG 7190///ICG 3053/TAG 24//ICG 14482/ICG 11515
ICGDM 183421	C4	ICGV 97183/ICGV 02022//ICGV 02266/ICG 7190///ICG 3053/TAG 24//ICG 14482/ICG 11515
ICGDM 183422	C4	ICGV 97183/ICGV 02022//ICGV 02266/ICG 7190///ICG 3053/TAG 24//ICG 14482/ICG 11515
ICGDM 183423	C4	ICGV 97183/ICGV 02022//ICGV 02266/ICG 7190///ICG 3053/TAG 24//ICG 14482/ICG 11515
ICGDM 183424	C4	ICGV 97183/ICGV 02022//ICGV 02266/ICG 7190///ICG 3053/TAG 24//ICG 14482/ICG 11515
ICGDM 183425	C4	ICGV 97183/ICGV 02022//ICGV 02266/ICG 7190///ICG 3053/TAG 24//ICG 14482/ICG 11515
ICGDM 183426	C4	ICGV 97183/ICGV 02022//ICGV 02266/ICG 7190///ICG 3053/TAG 24//ICG 14482/ICG 11515
ICGDM 183427	C4	ICGV 97183/ICGV 02022//ICGV 02266/ICG 7190///ICG 3053/TAG 24//ICG 14482/ICG 11515
ICGDM 183428	C4	ICGV 97183/ICGV 02022//ICGV 02266/ICG 7190///ICG 3053/TAG 24//ICG 14482/ICG 11515
ICGDM 183429	C4	ICGV 97183/ICGV 02022//ICGV 02266/ICG 7190///ICG 3053/TAG 24//ICG 14482/ICG 11515
ICGDM 183430	C4	ICGV 97183/ICGV 02022//ICGV 02266/ICG 7190///ICG 3053/TAG 24//ICG 14482/ICG 11515
ICGDM 183431	C4	ICGV 97183/ICGV 02022//ICGV 02266/ICG 7190///ICG 3053/TAG 24//ICG 14482/ICG 11515
ICGDM 183432	C4	ICGV 97183/ICGV 02022//ICGV 02266/ICG 7190///ICG 3053/TAG 24//ICG 14482/ICG 11515
ICGDM 183433	C4	ICGV 97183/ICGV 02022//ICGV 02266/ICG 7190///ICG 3053/TAG 24//ICG 14482/ICG 11515
ICGDM 183435	C4	ICGV 97183/ICGV 02022//ICGV 02266/ICG 7190///ICG 3053/TAG 24//ICG 14482/ICG 11515
ICGDM 183436	C4	ICGV 97183/ICGV 02022//ICGV 02266/ICG 7190///ICG 3053/TAG 24//ICG 14482/ICG 11515
ICGDM 183437	C4	ICGV 97183/ICGV 02022//ICGV 02266/ICG 7190///ICG 3053/TAG 24//ICG 14482/ICG 11515
ICGDM 183438	C4	ICGV 97183/ICGV 02022//ICGV 02266/ICG 7190///ICG 3053/TAG 24//ICG 14482/ICG 11515
ICGDM 183439	C4	ICGV 97183/ICGV 02022//ICGV 02266/ICG 7190///ICG 3053/TAG 24//ICG 14482/ICG 11515
ICGDM 183440	C4	ICGV 97183/ICGV 02022//ICGV 02266/ICG 7190///ICG 3053/TAG 24//ICG 14482/ICG 11515
ICGDM 183442	C4	ICGV 97183/ICGV 02022//ICGV 02266/ICG 7190///ICG 3053/TAG 24//ICG 14482/ICG 11515
ICGDM 183444	C4	ICGV 97183/ICGV 02022//ICGV 02266/ICG 7190///ICG 3053/TAG 24//ICG 14482/ICG 11515
ICGDM 183446	C4	ICGV 97183/ICGV 02022//ICGV 02266/ICG 7190///ICG 3053/TAG 24//ICG 14482/ICG 11515
ICGDM 183447	C4	ICGV 97183/ICGV 02022//ICGV 02266/ICG 7190///ICG 3053/TAG 24//ICG 14482/ICG 11515
ICGDM 183449	C4	ICGV 97183/ICGV 02022//ICGV 02266/ICG 7190///ICG 3053/TAG 24//ICG 14482/ICG 11515
ICGDM 183451	C4	ICGV 97183/ICGV 02022//ICGV 02266/ICG 7190///ICG 3053/TAG 24//ICG 14482/ICG 11515
ICGDM 183452	C4	ICGV 97183/ICGV 02022//ICGV 02266/ICG 7190///ICG 3053/TAG 24//ICG 14482/ICG 11515
ICGDM 183453	C4	ICGV 97183/ICGV 02022//ICGV 02266/ICG 7190///ICG 3053/TAG 24//ICG 14482/ICG 11515
ICGDM 183454	C4	ICGV 97183/ICGV 02022//ICGV 02266/ICG 7190///ICG 3053/TAG 24//ICG 14482/ICG 11515
ICGDM 183455	C4	ICGV 97183/ICGV 02022//ICGV 02266/ICG 7190///ICG 3053/TAG 24//ICG 14482/ICG 11515
ICGDM 183456	C4	ICGV 97183/ICGV 02022//ICGV 02266/ICG 7190///ICG 3053/TAG 24//ICG 14482/ICG 11515
ICGDM 183457	C4	ICGV 97183/ICGV 02022//ICGV 02266/ICG 7190///ICG 3053/TAG 24//ICG 14482/ICG 11515
ICGDM 183458	C4	ICGV 97183/ICGV 02022//ICGV 02266/ICG 7190///ICG 3053/TAG 24//ICG 14482/ICG 11515
ICGDM 183460	C4	ICGV 97183/ICGV 02022//ICGV 02266/ICG 7190///ICG 3053/TAG 24//ICG 14482/ICG 11515
ICGDM 183461	C4	ICGV 97183/ICGV 02022//ICGV 02266/ICG 7190///ICG 3053/TAG 24//ICG 14482/ICG 11515
ICGDM 183462	C4	ICGV 97183/ICGV 02022//ICGV 02266/ICG 7190///ICG 3053/TAG 24//ICG 14482/ICG 11515
ICGDM 183463	C4	ICGV 97183/ICGV 02022//ICGV 02266/ICG 7190///ICG 3053/TAG 24//ICG 14482/ICG 11515
ICGDM 183464	C4	ICGV 97183/ICGV 02022//ICGV 02266/ICG 7190///ICG 3053/TAG 24//ICG 14482/ICG 11515
ICGDM 183465	C4	ICGV 97183/ICGV 02022//ICGV 02266/ICG 7190///ICG 3053/TAG 24//ICG 14482/ICG 11515
ICGDM 183735	C4	ICGV 97183/ICGV 02022//ICGV 02266/ICG 7190///ICG 3053/TAG 24//ICG 14482/ICG 11515
ICGDM 184095	C5	ICGV 97183/ICG 7190//ICG 3053/ICG 11515///ICGV 02266/ICGV 02022//ICG 14482/TAG 24
ICGDM 184097	C5	ICGV 97183/ICG 7190//ICG 3053/ICG 11515///ICGV 02266/ICGV 02022//ICG 14482/TAG 24
ICGDM 184099	C5	ICGV 97183/ICG 7190//ICG 3053/ICG 11515///ICGV 02266/ICGV 02022//ICG 14482/TAG 24
ICGDM 184100	C5	ICGV 97183/ICG 7190//ICG 3053/ICG 11515///ICGV 02266/ICGV 02022//ICG 14482/TAG 24
ICGDM 184101	C5	ICGV 97183/ICG 7190//ICG 3053/ICG 11515///ICGV 02266/ICGV 02022//ICG 14482/TAG 24
ICGDM 184102	C5	ICGV 97183/ICG 7190//ICG 3053/ICG 11515///ICGV 02266/ICGV 02022//ICG 14482/TAG 24
ICGDM 184103	C5	ICGV 97183/ICG 7190//ICG 3053/ICG 11515///ICGV 02266/ICGV 02022//ICG 14482/TAG 24
ICGDM 184105	C5	ICGV 97183/ICG 7190//ICG 3053/ICG 11515///ICGV 02266/ICGV 02022//ICG 14482/TAG 24
ICGDM 184106	C5	ICGV 97183/ICG 7190//ICG 3053/ICG 11515///ICGV 02266/ICGV 02022//ICG 14482/TAG 24
ICGDM 184109	C5	ICGV 97183/ICG 7190//ICG 3053/ICG 11515///ICGV 02266/ICGV 02022//ICG 14482/TAG 24
ICGDM 184110	C5	ICGV 97183/ICG 7190//ICG 3053/ICG 11515///ICGV 02266/ICGV 02022//ICG 14482/TAG 24
ICGDM 184111	C5	ICGV 97183/ICG 7190//ICG 3053/ICG 11515///ICGV 02266/ICGV 02022//ICG 14482/TAG 24
ICGDM 184118	C5	ICGV 97183/ICG 7190//ICG 3053/ICG 11515///ICGV 02266/ICGV 02022//ICG 14482/TAG 24
ICGDM 184124	C5	ICGV 97183/ICG 7190//ICG 3053/ICG 11515///ICGV 02266/ICGV 02022//ICG 14482/TAG 24
ICGDM 184406	C6	ICGV 97183/TAG 24//ICGV 02266/ICG 11515///ICG 3053/ICGV 02022//ICG 14482/ICG 7190
ICGDM 184407	C6	ICGV 97183/TAG 24//ICGV 02266/ICG 11515///ICG 3053/ICGV 02022//ICG 14482/ICG 7190
ICGDM 184410	C6	ICGV 97183/TAG 24//ICGV 02266/ICG 11515///ICG 3053/ICGV 02022//ICG 14482/ICG 7190
ICGDM 184415	C6	ICGV 97183/TAG 24//ICGV 02266/ICG 11515///ICG 3053/ICGV 02022//ICG 14482/ICG 7190
ICGDM 184417	C6	ICGV 97183/TAG 24//ICGV 02266/ICG 11515///ICG 3053/ICGV 02022//ICG 14482/ICG 7190
ICGDM 184420	C6	ICGV 97183/TAG 24//ICGV 02266/ICG 11515///ICG 3053/ICGV 02022//ICG 14482/ICG 7190
ICGDM 184421	C6	ICGV 97183/TAG 24//ICGV 02266/ICG 11515///ICG 3053/ICGV 02022//ICG 14482/ICG 7190
ICGDM 184422	C6	ICGV 97183/TAG 24//ICGV 02266/ICG 11515///ICG 3053/ICGV 02022//ICG 14482/ICG 7190
ICGDM 184726	C7	ICGV 97183/ICG 11515//ICG 14482/ICGV 02022///ICGV 02266/TAG 24//ICG 3053/ICG 7190
ICGDM 184728	C7	ICGV 97183/ICG 11515//ICG 14482/ICGV 02022///ICGV 02266/TAG 24//ICG 3053/ICG 7190
ICGDM 184731	C7	ICGV 97183/ICG 11515//ICG 14482/ICGV 02022///ICGV 02266/TAG 24//ICG 3053/ICG 7190
ICGDM 184732	C7	ICGV 97183/ICG 11515//ICG 14482/ICGV 02022///ICGV 02266/TAG 24//ICG 3053/ICG 7190
ICGDM 184734	C7	ICGV 97183/ICG 11515//ICG 14482/ICGV 02022///ICGV 02266/TAG 24//ICG 3053/ICG 7190
ICGDM 184735	C7	ICGV 97183/ICG 11515//ICG 14482/ICGV 02022///ICGV 02266/TAG 24//ICG 3053/ICG 7190
ICGDM 184737	C7	ICGV 97183/ICG 11515//ICG 14482/ICGV 02022///ICGV 02266/TAG 24//ICG 3053/ICG 7190
ICGDM 184739	C7	ICGV 97183/ICG 11515//ICG 14482/ICGV 02022///ICGV 02266/TAG 24//ICG 3053/ICG 7190
ICGDM 184741	C7	ICGV 97183/ICG 11515//ICG 14482/ICGV 02022///ICGV 02266/TAG 24//ICG 3053/ICG 7190
ICGDM 184743	C7	ICGV 97183/ICG 11515//ICG 14482/ICGV 02022///ICGV 02266/TAG 24//ICG 3053/ICG 7190
ICGDM 184748	C7	ICGV 97183/ICG 11515//ICG 14482/ICGV 02022///ICGV 02266/TAG 24//ICG 3053/ICG 7190
ICGDM 184754	C7	ICGV 97183/ICG 11515//ICG 14482/ICGV 02022///ICGV 02266/TAG 24//ICG 3053/ICG 7190
ICGDM 184793	C7	ICGV 97183/ICG 11515//ICG 14482/ICGV 02022///ICGV 02266/TAG 24//ICG 3053/ICG 7190

## Sheet: Table S3
		Table S3. Summary of re-sequencing data generated and Genome coverage among 22 parental genotypes
		Genotypes name	Total Reads (million)	Mapped reads (million)	Mapped reads (%)	Mapped paired reads	Mapped paired reads (%)	Genome Coverage (%)	Depth (X)
		55-437	186.8	162.4	0.9934	134.4	0.8223	0.7492	7.25X
		ICGV 86031	188.6	118.5	0.9973	875.2	0.7365	0.465	4.91X
		GIRNAR-4	343.1	242	0.9985	184.8	0.7627	0.8809	10.70X
		GIRNAR-5	354.4	264.2	0.9987	207.1	0.7827	0.9065	11.77X
		ICG3053	474.8	323.1	0.997	278.7	0.86	0.9554	14.74X
		ICG-7190	481.1	295.9	0.9921	245.4	0.8229	0.944	13.34X
		ICG-11515	434.7	286.6	0.9972	243.1	0.8458	0.9458	13.02X
		ICG14482	420	293.8	0.9971	255.3	0.8663	0.9487	13.52X
		ICGV02022	510.6	338.9	0.9955	290	0.8518	0.9584	15.41X
		ICGV02251	289.4	238.9	0.9979	217.7	0.9092	0.9231	11.29X
		ICGV02266	271.1	141.9	0.9953	108.9	0.7638	0.6123	6.03X
		ICGV12014	244.5	158.9	0.9866	131.6	0.8173	0.7319	7.08X
		ICGV88145	441.7	317.5	0.9965	274.5	0.8618	0.9547	14.56X
		ICGV91278	413.8	301.9	0.9963	261.5	0.8628	0.9557	13.86X
		ICGV97045	264.2	213.5	0.9949	190.2	0.8864	0.9029	10.19X
		ICGV97183	413.5	281.5	0.9956	241.7	0.8546	0.9449	12.81X
		ICV89104	245.5	165.2	0.9973	138	0.833	0.7412	7.38X
		TAG24	628.4	458.9	0.9905	407.2	0.8791	0.97	18.14X
		GPBD4	395.6	344.1	0.999	320.7	0.931	0.9479	13.33X
		U47-5	259.7	164.6	0.9925	134.6	0.8113	0.7551	7.29X
		VRR245	233.7	148.7	0.9919	121.8	0.8122	0.6939	6.58X
		ICG51	260.2	171.5	0.9962	142.1	0.8253	0.7701	7.66X

## Sheet: Table S4
	Table S4. Summary of inter-and intra-genic SNPs in 22 groudnut parental genotypes
					Exonic
					Synonymous		Non-Synonymous
							Missense				Nonsense
	Chromosome	Total SNPs	Intergenic	Intron	Synonymous coding	Synonymous stop	Start lost	Stop lost	Non-synonymous start	Non-synonymous coding	Stop gain
	Ah01	8468	8074	249	54	0	0	0	0	83	3
	Ah02	19075	16407	1170	468	0	2	2	0	987	20
	Ah03	11144	10646	328	56	0	0	2	0	101	3
	Ah04	10212	9806	281	44	1	1	1	2	69	2
	Ah05	13178	12590	280	114	1	0	0	1	178	8
	Ah06	9297	8995	211	25	0	0	0	0	62	1
	Ah07	7371	6643	263	151	1	0	1	1	305	4
	Ah08	5998	5365	413	91	0	1	1	0	115	4
	Ah09	11210	10550	240	144	0	0	1	1	267	3
	Ah10	9582	9150	211	66	1	1	0	0	141	6
	Ah11	12450	11905	360	47	0	2	0	1	124	9
	Ah12	17592	15568	686	407	1	3	1	1	895	15
	Ah13	16930	15804	398	239	1	1	0	0	457	13
	Ah14	17555	16299	621	194	1	3	2	2	412	11
	Ah15	18855	18176	409	67	0	1	0	1	190	5
	Ah16	15483	14810	326	113	1	0	2	1	211	9
	Ah17	14641	14031	375	81	0	1	2	1	143	3
	Ah18	16634	15908	442	95	0	0	1	0	166	11
	Ah19	19237	18299	456	169	0	1	0	0	301	5
	Ah20	15320	14887	264	45	1	0	0	0	115	6
	Total	270232

## Sheet: Table S5
	Table S5. Distribution of miscellaneous variations on twenty chromosomes
	CHROM	DEL	INV	CTX	ITX	CHROM	DEL	INV	CTX	ITX
	Ah01	59	7	201	183	Ah11	40	8	132	28
	Ah02	84	4	51	129	Ah12	92	3	288	58
	Ah03	72	8	43	90	Ah13	86	10	262	80
	Ah04	68	4	21	62	Ah14	72	12	181	65
	Ah05	68	2	28	92	Ah15	44	1	289	56
	Ah06	35	1	12	114	Ah16	99	22	214	75
	Ah07	63	3	13	99	Ah17	53	5	209	41
	Ah08	88	6	9	73	Ah18	52	11	254	80
	Ah09	59	5	0	50	Ah19	60	6	174	81
	Ah10	53	1	164	127	Ah20	42	2	50	51
	CHROM- Chromosome, DEL- Deletions, INV - inversions and translocation, CTX - inter-chromosomal translocations, ITX - intra-chromosomal

## Sheet: Table S6
	Table S6. Summary of SNPEFF chromosome wise annotation in 22 groudnut parental genotypes
	Annotation Category			Chr01	Chr02	Chr03	Chr04	Chr05	Chr06	Chr07	Chr08	Chr09	Chr10	Chr11	Chr12	Chr13	Chr14	Chr15	Chr16	Chr17	Chr18	Chr19	Chr20
	Intergenic		intergenic	8074	16407	10646	9806	12590	8995	6643	5365	10550	9150	11905	15568	15804	16299	18176	14810	14031	15908	18299	14887
	Intron	Intron		249	1170	328	281	280	211	263	413	240	211	360	686	398	621	409	326	375	442	456	264
		Splice site	Splice site acceptor	1	1	0	1	0	0	0	1	1	1	1	1	2	3	0	3	0	2	0	0
			Splice site donor	0	2	2	0	1	1	0	0	1	2	1	1	0	0	0	3	1	0	1	0
			Splice site region	4	16	6	6	6	2	3	7	3	3	1	14	15	9	7	5	4	9	5	2
	Coding	Non-synonymous	Non synonymous coding	83	987	101	69	178	62	305	115	267	141	124	895	457	412	190	211	143	166	301	115
			Start lost	0	2	0	1	0	0	0	1	0	1	2	3	1	3	1	0	1	0	1	0
			Stop gained	3	20	3	2	8	1	4	4	3	6	9	15	13	11	5	9	3	11	5	6
			Stop lost	0	2	2	1	0	0	1	1	1	0	0	1	0	2	0	2	2	1	0	0
		Synonymous	Synonymous coding	54	468	56	44	114	25	151	91	144	66	47	407	239	194	67	113	81	95	169	45
			Synonymous stop	0	0	0	1	1	0	1	0	0	1	0	1	1	1	0	1	0	0	0	1
	Annotation category			Count	Percentage
	Intergenic		Intergenic	253913	93.9611
	Intronic	Intron		7983	2.95413
		Splice site	Splice site acceptor	18	0.00666094
			Splice site donor	16	0.00592084
			Splice site region	127	0.0469967
	Coding	Non-synonymous	Non synonymous coding	5322	1.96942
			Stop gained	141	0.0521774
			Stop lost	16	0.00592084
			Start lost	17	0.00629089
		Synonymous	Synonymous coding	2670	0.98804
			Synonymous stop	9	0.00333047
	Total			270232	100

## Sheet: Table S7
Supplementary Table S7. Summary of raw sequencing data generated on MAGIC Population
Sample’s	No of Reads	Data(in Mb)
MGD1	1774921	179.1			Data generated	Data (in Mbp)	No of Reads
MGD2	2509659	356.188			Minimum data	56.7499	545218
MGD3	2564932	260.042			Maximum data	592.073	5908298
MGD4	2768223	279.808			Average per sample data	238.49	2356590
MGD5	2959495	298.556
MGD6	3623860	368.142
MGD7	1615228	163.16
MGD8	2738803	276.646
MGD9	1358995	138.833
MGD10	3574777	364.067
MGD11	2756382	278.081
MGD12	2405171	243.23
MGD13	2158134	218.345
MGD14	3167142	319.009
MGD15	901214	93.883
MGD16	2334964	236.387
MGD17	2089743	211.351
MGD18	2533424	256.218
MGD19	2169925	219.821
MGD20	2105251	212.807
MGD21	2032016	206.706
MGD22	2617098	264.092
MGD23	2354659	238.044
MGD24	2472141	250.193
MGD25	2058297	208.309
MGD26	2167344	219.579
MGD27	2288187	231.086
MGD28	2014286	204.091
MGD29	1693260	172.37
MGD30	2306438	232.05
MGD31	2802965	283.869
MGD32	2259644	228.283
MGD33	2611388	263.701
MGD34	1039651	106.849
MGD35	1956010	197.053
MGD36	2557752	257.832
MGD37	1890134	191.969
MGD38	2181195	220.158
MGD39	2201391	223.493
MGD40	2719757	274.716
MGD41	2708481	273.913
MGD42	1584377	160.406
MGD43	2037863	206.422
MGD44	2299703	231.651
MGD45	1942821	196.647
MGD46	1654131	168.807
MGD47	2087581	211.597
MGD48	1901021	193.723
MGD49	2035812	206.748
MGD50	1471121	150.948
MGD51	1950392	198.834
MGD52	1624293	164.525
MGD53	2038159	205.898
MGD54	2253137	227.344
MGD55	1595521	161.042
MGD56	2091217	211.773
MGD57	2203231	223.832
MGD58	1912321	193.493
MGD59	2991041	301.906
MGD60	2332710	236.697
MGD61	2273124	230.837
MGD62	2304272	233.799
MGD63	1359562	139.753
MGD64	1736137	240.111
MGD65	1378207	140.994
MGD66	1433481	145.8
MGD67	973712	133.833
MGD68	791410	82.1733
MGD69	1693241	171.254
MGD70	1636292	165.724
MGD71	1366232	138.035
MGD72	1384272	140.555
MGD73	2057752	208.051
MGD74	3558192	357.822
MGD75	3152351	318.387
MGD76	2292281	232.904
MGD77	3108572	313.359
MGD78	4100353	413.49
MGD79	1599341	161.747
MGD80	2663527	269.625
MGD81	2312213	234.285
MGD82	3051822	308.96
MGD83	2773152	280.135
MGD84	2453345	248.489
MGD85	2965398	299.575
MGD86	3516556	354.887
MGD87	1117224	114.669
MGD88	2033632	206.986
MGD89	2637723	266.079
MGD90	2596292	261.091
MGD91	2299840	232.557
MGD92	2330562	236.541
MGD93	1794267	182.814
MGD94	2984573	300.991
MGD95	2316750	233.608
MGD96	2406592	242.386
MGD97	1880213	190.101
MGD98	2358487	238.518
MGD99	2595690	262.484
MGD100	2566902	257.969
MGD101	1834860	185.985
MGD102	2293754	232.61
MGD103	2507934	253.526
MGD104	1451254	147.963
MGD105	2354234	238.303
MGD106	764162	79.8393
MGD107	1896672	191.358
MGD108	2851713	288.446
MGD109	2271443	230.39
MGD110	2535345	255.471
MGD111	2528052	254.664
MGD112	1091843	112.522
MGD113	2157730	217.134
MGD114	2215631	224.887
MGD115	2037220	205.135
MGD116	1989295	200.491
MGD117	1895514	192.03
MGD118	2090845	212.538
MGD119	2234068	226.239
MGD120	682570	70.4947
MGD121	2253093	227.779
MGD122	1785050	180.109
MGD123	2061876	208.629
MGD124	1906011	192.652
MGD125	2131421	216.931
MGD126	2607231	262.844
MGD127	1925707	194.315
MGD128	996992	101.321
MGD129	1792212	181.446
MGD130	1711090	174.201
MGD131	2414867	243.874
MGD132	2161312	219.987
MGD133	2310211	233.309
MGD134	2532096	256.5
MGD135	1020253	105.955
MGD136	1000201	101.362
MGD137	1353700	138.583
MGD138	1466771	149.397
MGD139	1384626	140.78
MGD140	942160	96.5857
MGD141	1672038	169.819
MGD142	1620231	164.794
MGD143	1092298	112.209
MGD144	1009632	102.164
MGD145	2057612	207.425
MGD146	3494324	351.819
MGD147	3501013	352.925
MGD148	3748387	376.474
MGD149	3886930	390.861
MGD150	5908298	592.073
MGD151	2066091	207.937
MGD152	2291351	232.215
MGD153	1759501	178.473
MGD154	3401534	342.441
MGD155	3836770	386.982
MGD156	3141343	316.129
MGD157	2807933	282.949
MGD158	4082182	410.695
MGD159	1126178	113.236
MGD160	2325613	234.343
MGD161	3033198	305.076
MGD162	3278119	330.067
MGD163	2802012	282.082
MGD164	3731327	375.139
MGD165	2642391	266.821
MGD166	3356241	337.091
MGD167	2698125	271.217
MGD168	2612387	264.376
MGD169	2831521	285.858
MGD170	2577061	260.706
MGD171	3299211	331.72
MGD172	2883531	290.948
MGD173	2147921	216.327
MGD174	3129825	314.181
MGD175	3371898	339.669
MGD176	2913298	293.744
MGD177	3062149	308.797
MGD178	1007652	102.912
MGD179	3497545	351.592
MGD180	3678970	369.623
MGD181	2831472	285.12
MGD182	3137182	315.191
MGD183	3164081	319.979
MGD184	1773726	179.93
MGD185	2781470	280.779
MGD186	2314171	234.117
MGD187	3267980	329.642
MGD188	3562987	358.394
MGD189	2829010	284.703
MGD190	2187412	220.319
MGD191	3341215	336.249
MGD192	1160871	118.18
MGD193	3090241	311.989
MGD194	2092314	211.861
MGD195	2611412	263.404
MGD196	2762221	278.269
MGD197	2882679	290.575
MGD198	3107078	312.802
MGD199	2231180	225.457
MGD200	2249110	225.998
MGD201	2160743	218.899
MGD202	1847951	186.876
MGD203	3910480	393.132
MGD204	3841223	386.162
MGD205	2618370	263.767
MGD206	2805813	282.15
MGD207	1208721	122.003
MGD208	2317301	233.725
MGD209	1616061	163.632
MGD210	1503423	152.157
MGD211	1852621	187.414
MGD212	1147521	116.802
MGD213	1809182	182.212
MGD214	1712612	174.367
MGD215	1762221	178.285
MGD216	1812112	184.201
MGD217	2006451	202.122
MGD218	3982198	400.138
MGD219	3474789	350.779
MGD220	3661167	368.448
MGD221	4001602	402.809
MGD222	4891420	491.654
MGD223	2621513	264.437
MGD224	4012121	403.021
MGD225	1669011	168.27
MGD226	3596480	361.231
MGD227	3171378	320.321
MGD228	4681725	470.514
MGD229	3472571	349.463
MGD230	4450821	427.495
MGD231	946532	96.7859
MGD232	2948911	296.069
MGD233	2999297	301.14
MGD234	3416120	343.351
MGD235	2788021	280.429
MGD236	2651870	267.214
MGD237	2986410	300.597
MGD238	3236051	325.72
MGD239	3561621	358.937
MGD240	2587467	260.107
MGD241	2380471	240.177
MGD242	2493801	251.651
MGD243	3247132	326.71
MGD244	2461832	248.496
MGD245	2764865	278.887
MGD246	2912043	293.354
MGD247	3358381	337.758
MGD248	2634092	338.018
MGD249	2542731	256.827
MGD250	1053801	107.711
MGD251	3036142	305.602
MGD252	2941850	296.524
MGD253	2212786	223.054
MGD254	2933712	295.42
MGD255	3115650	313.773
MGD256	3220251	324.86
MGD257	2511430	253.693
MGD258	2401042	242.098
MGD259	3903642	393.297
MGD260	3517940	353.665
MGD261	3341329	336.368
MGD262	2331517	235.561
MGD263	3482298	350.396
MGD264	2441843	246.524
MGD265	2903821	292.303
MGD266	2002130	202.044
MGD267	3131222	315.593
MGD268	2702871	272.8
MGD269	2440525	246.666
MGD270	2735722	275.895
MGD271	2280238	231.3
MGD272	2172562	220.834
MGD273	1913721	194.222
MGD275	2919250	293.702
MGD276	3138212	315.023
MGD277	2183723	221.111
MGD278	2982298	301.686
MGD279	1313220	133.592
MGD280	2090432	212.742
MGD281	1414622	143.318
MGD282	1540251	156.744
MGD283	1927770	194.802
MGD284	1063410	108.672
MGD285	2344071	236.102
MGD286	1545229	156.981
MGD287	1465241	148.381
MGD288	1762290	178.212
MGD289	1799241	181.161
MGD290	2824132	284.525
MGD291	2753261	277.389
MGD292	2941242	296.032
MGD293	3503202	352.222
MGD294	3324090	334.066
MGD295	1594560	161.391
MGD296	1912156	194.002
MGD297	2751392	278.295
MGD298	3499118	351.914
MGD299	2152311	218.495
MGD300	2502011	252.153
MGD301	3645157	366.682
MGD302	1939523	195.687
MGD303	3222729	324.965
MGD304	1514139	153.036
MGD305	1742613	176.621
MGD306	3462323	348.559
MGD307	3006262	302.863
MGD308	3212861	323.549
MGD309	2779190	279.432
MGD310	3282953	330.711
MGD311	843521	86.7786
MGD312	1752042	177.661
MGD314	1561324	158.43
MGD315	3591920	361.881
MGD316	1131219	115.622
MGD317	2805702	282.38
MGD318	2631396	266.408
MGD319	1434820	145.011
MGD320	2005919	202.764
MGD321	2223815	225.033
MGD322	1612671	163.106
MGD323	3036217	306.898
MGD324	2393150	241.189
MGD325	1516212	153.101
MGD326	1119192	113.079
MGD327	3203580	322.213
MGD328	936183	95.1336
MGD329	2871753	290.728
MGD330	2984296	301.612
MGD331	2488212	250.768
MGD332	2713630	273.582
MGD333	2272031	229.456
MGD334	2448610	246.335
MGD335	2672865	269.585
MGD336	2561372	258.902
MGD337	2635253	265.644
MGD338	2589619	261.349
MGD339	3010914	304.909
MGD340	2277190	230.829
MGD341	2169741	219.291
MGD342	2523212	254.108
MGD343	2840450	286.508
MGD344	2629820	264.315
MGD345	2631195	265.739
MGD346	1301989	132.097
MGD347	3067344	308.384
MGD348	2697887	271.333
MGD349	1980749	201.574
MGD350	2513421	253.516
MGD351	2501409	252.201
MGD352	2472309	250.251
MGD353	2969212	299.655
MGD354	2070643	209.381
MGD355	2424298	244.295
MGD356	2311901	233.307
MGD357	2579169	259.178
MGD358	2046432	207.336
MGD359	2639789	265.634
MGD360	2160391	219.603
MGD361	2813538	283.858
MGD362	1996610	201.328
MGD363	2844352	287.136
MGD364	1510149	154.224
MGD365	2019723	203.668
MGD366	1981192	201.669
MGD367	1911342	194.51
MGD368	1400456	142.886
MGD369	2102960	212.829
MGD370	1708612	172.977
MGD371	3031743	305.415
MGD372	2622195	264.693
MGD373	2051130	207.025
MGD374	2070959	209.654
MGD375	1222213	124.479
MGD376	1099110	111.276
MGD377	1006137	102.13
MGD378	1156502	117.517
MGD379	1457321	147.133
MGD380	751431	77.596
MGD381	1520562	154.649
MGD382	1504867	152.557
MGD383	1199840	121.287
MGD384	750482	77.5162
MGD385	1934171	195.664
MGD386	3124659	314.786
MGD387	2398487	241.274
MGD388	2750211	277.647
MGD389	3542710	356.661
MGD390	3494234	351.041
MGD391	2125171	214.753
MGD392	2866750	288.84
MGD393	2544902	256.066
MGD394	2583345	260.386
MGD395	1607752	162.663
MGD396	1692387	171.182
MGD397	3005345	302.327
MGD398	2020471	204.488
MGD399	3212096	323.293
MGD400	2253424	227.326
MGD401	1447934	146.01
MGD402	3461042	349.73
MGD403	3321388	334.771
MGD404	2537098	255.922
MGD405	2418052	243.596
MGD406	3556902	357.437
MGD407	926013	94.2445
MGD408	2677467	269.896
MGD409	3438228	345.012
MGD410	973162	99.3236
MGD411	2908803	292.93
MGD412	864162	89.0528
MGD413	2771430	279.57
MGD414	2475690	249.612
MGD415	1378481	140.887
MGD416	2837061	285.423
MGD417	1551832	157.462
MGD418	1587231	160.369
MGD419	2807723	282.177
MGD420	2219757	224.088
MGD421	1412391	143.596
MGD422	819205	83.4524
MGD423	2753801	278.223
MGD424	1026292	104.104
MGD425	2821412	284.283
MGD426	2405813	242.022
MGD427	2676382	269.923
MGD428	2448370	246.858
MGD429	2231513	225.234
MGD430	2327933	234.455
MGD431	2128125	215.885
MGD432	2582965	260.984
MGD433	2173152	219.857
MGD434	2471470	249.786
MGD435	2661041	268.545
MGD436	1861472	188.944
MGD437	2131870	215.795
MGD438	3132731	315.612
MGD439	2151713	217.686
MGD440	2459494	247.321
MGD441	2014865	203.868
MGD442	1252012	127.535
MGD443	2843298	286.03
MGD444	2422221	244.956
MGD445	1812679	184.846
MGD446	2125398	214.216
MGD447	2669010	268.734
MGD448	2571521	259.761
MGD449	2013531	203.9
MGD450	1848021	186.463
MGD451	2418911	243.426
MGD452	2324573	234.175
MGD453	2371822	239.552
MGD454	1833712	185.375
MGD455	2530241	256.377
MGD456	2221850	224.578
MGD457	2432043	245.117
MGD458	1892351	191.252
MGD459	2538572	255.026
MGD460	2022149	204.441
MGD461	2143198	216.238
MGD462	2477142	249.406
MGD463	2176410	219.541
MGD464	2489825	250.467
MGD465	2067182	208.043
MGD466	1651343	167.157
MGD467	2779297	279.761
MGD468	3177078	319.853
MGD469	2626142	263.317
MGD470	2224081	224.895
MGD471	1397980	141.083
MGD472	2019211	203.646
MGD473	1022151	105.389
MGD474	1455650	148.948
MGD475	1311378	133.06
MGD476	793561	81.1343
MGD477	1542016	156.141
MGD478	1559651	157.832
MGD479	1278119	130.832
MGD480	1387132	140.338
MGD481	1710251	174.274
MGD482	3201534	322.342
MGD483	3391898	341.728
MGD484	2992987	302.969
MGD485	3486241	350.809
MGD486	3481013	351.731
MGD487	1734777	176.523
MGD488	2886051	290.022
MGD489	2944324	296.275
MGD490	3352571	337.421
MGD491	2478192	249.295
MGD492	1963861	199.722
MGD493	2554092	257.038
MGD494	1658381	167.486
MGD495	2186556	220.873
MGD496	2877545	289.335
MGD497	1651329	167.083
MGD498	2844789	286.68
MGD499	2488970	250.663
MGD500	2928387	294.92
ICG3053	545218	56.7499
ICG7190	1624908	165.864
ICG11515	1065217	109.517
ICG14482	2490152	251.311
ICGV02022	3488211	351.621
ICGV02266	2961925	299.962
ICGV97183	1837282	185.97
TAG2	2864264	288.12
Total	1192434969	120680

## Sheet: Table S8
Supplementary Table 8. Mean, range, and variability components in population across five seasons for drought tolerance traits in MAGIC Population
	Traits	Location & Season	Range	Grand Mean	CD (5%)	SE ( ±)	GCV	PCV	H2 (%)
	Total Pod weight (g plant-1)	L1 & S1	32-272	91.3	58.9	21.2	32.3	46	49
		L1 & S2	21-254	73.2	58.7	21.1	33.1	47.2	50
	100-seed weight (g)	L1 & S1	24-64.3	37.2	8.2	4.47	18.6	25.1	54
		L1 & S4	20.1-85.7	56.5	9.4	8.44	13.1	21.3	42
		L1 & S5	20.8-65.0	37.6	10.3	4	12.7	17.6	39
	Sound mature kernel percentage (%)	L1 & S1	70-99	90	5.8	3.91	3.5	7.1	45
		L1 & S4	24.3- 87.0	64.7	13.4	4.3	13.8	27.4	34
		L1 & S5	27.1- 77.2	59.2	11.9	3.9	16.1	24.7	39
	Pod yield per plant (g plant-1)	L2 & S2	7.2-21.1	10.3	5.9	2.1	22.7	37	37
		L2 & S3	4.8-11.3	5.39	2.3	0.8	22.5	31.3	51
		L1 & S4	4.4-24.0	6.7	5.2	1.8	24	46.6	36
		L1 & S5	3.5-29.0	12.8	7.7	2.8	24.5	34.1	31
	Total Seed weight (g plant-1)	L2 & S3	2.1-7.3	3.07	1.6	0.5	25.2	36.9	46
		L1 & S4	3.2-25.4	13.8	10.7	3.8	23.7	46.1	39
	Shelling percentage (%)	L2 & S3	15.7-93.0	57.2	10.5	7	11.2	20.6	34
		L1 & S4	20.1-94.7	65	11.2	6.7	7.9	16.7	32
		L1 & S5	20-84.7	67.6	9.7	4.8	9.4	13.8	46
	Immature kernel number	L1 & S4	21-56	31	7.9	4.1	27.1	51.8	31
		L1 & S5	28-61	37.1	9.5	4	21.2	51.6	38
	Sound mature kernel number	L1 & S4	19-42	27	6.1	9.9	13.7	26.8	39
		L1 & S5	27-59	43	5.6	5.8	11.2	24.3	42
	SPAD chlorophyll meter reading_ Days to 50% flowering	L1 & S1	27-73.5	43.7	7.4	3.1	7.28	14.12	47
		L1 & S2	21.5-61.2	41.5	7.3	2.9	8.4	13.8	51
		L1 & S3	27.3-59.5	40.9	6.9	2.4	9.4	12.7	50
		L1 & S4	17.8-57.5	35.1	6.5	3	7.5	12	49
		L1 & S5	21.5-59.5	40.9	6.9	2.4	9.4	12.7	54
	Specific leaf area_ Days to 50% flowering (cm2 g-1)	L1 & S3	17.1-88.3	40.3	8.5	3	26.9	29	86
		L1 & S4	10.9-111.7	43.5	10.7	4.9	21.1	29.5	74
		L1 & S5	16.8-84.3	38.9	8.5	2.8	24.6	28.9	83
	SPAD chlorophyll meter reading (70 DAS)	L1 & S1	22.8-65.8	41.5	8.9	3.2	7.7	11.9	35
		L1 & S2	17.9-44.4	29.7	11.7	4.2	7.4	12.2	38
		L1 & S3	25.6-75.0	39.5	11	3.9	11.5	18.3	39
		L2 & S3	31.6-64.4	45.8	5.6	2	7.1	9.5	56
		L1 & S4	19.9-46.9	31.9	6.3	2.2	7.6	12.6	36
		L1 & S5	25.6-75.0	39.5	11	3.9	11.5	18.3	39
	Specific leaf area (cm2 g-1) (70 DAS)	L1 & S1	39.0-352.9	165.8	35.4	30.7	22.1	25.5	69
		L2 & S3	50.9-347.5	179.8	39.2	14.1	20.1	22.1	74
		L1 & S4	28.6-392.0	181.4	42.3	36.8	25.1	28.9	71
	Plant height (cm)	L1 & S5	14.5-50.5	31	3.9	1.4	13.7	15.1	81
	Shoot dry weight (gm)	L1 & S5	0.2-14.5	4.1	2.8	1	41.9	54.3	59
	Total dry matter content (gm)	L1 & S5	1.1-19.4	5.7	3.7	1.3	36.6	49	55
	Canopy temperature ( 70 DAS)	L2 & S3	27-42.0	33.2	1.4	0.5	6.8	7.2	90
	Relative water content (%)	L2 & S3	25.3-87.9	67.6	11.3	4	11.3	14.2	63
	Days to 50% flowering`	L1 & S1	29-43	34.8	4.3	1.5	5.1	6.4	53
		L1 & S5	31-43	36	4.5	1.6	7.2	9.3	47

## Sheet: Table S9
Supplementary table 9. Classification of 449 MLs into different structure group based on Q matrix value
S.No.	MG Name	Subgroups	Original Name	Cross	Pedigree
1	MGD113	Subgroup1	ICGDM 182166	C3	ICGV 97183/ICG 14482//ICG 7190/TAG 24///ICGV 02266/ICG 3053//ICGV 02022/ICG 11515
2	MGD269	Subgroup1	ICGDM 182390	C3	ICGV 97183/ICG 14482//ICG 7190/TAG 24///ICGV 02266/ICG 3053//ICGV 02022/ICG 11515
3	MGD249	Subgroup1	ICGDM 182359	C3	ICGV 97183/ICG 14482//ICG 7190/TAG 24///ICGV 02266/ICG 3053//ICGV 02022/ICG 11515
4	MGD329	Subgroup1	ICGDM 182687	C3	ICGV 97183/ICG 14482//ICG 7190/TAG 24///ICGV 02266/ICG 3053//ICGV 02022/ICG 11515
5	MGD282	Subgroup1	ICGDM 182407	C3	ICGV 97183/ICG 14482//ICG 7190/TAG 24///ICGV 02266/ICG 3053//ICGV 02022/ICG 11515
6	MGD334	Subgroup1	ICGDM 182695	C3	ICGV 97183/ICG 14482//ICG 7190/TAG 24///ICGV 02266/ICG 3053//ICGV 02022/ICG 11515
7	MGD271	Subgroup1	ICGDM 182393	C3	ICGV 97183/ICG 14482//ICG 7190/TAG 24///ICGV 02266/ICG 3053//ICGV 02022/ICG 11515
8	MGD323	Subgroup1	ICGDM 182590	C3	ICGV 97183/ICG 14482//ICG 7190/TAG 24///ICGV 02266/ICG 3053//ICGV 02022/ICG 11515
9	MGD132	Subgroup1	ICGDM 182208	C3	ICGV 97183/ICG 14482//ICG 7190/TAG 24///ICGV 02266/ICG 3053//ICGV 02022/ICG 11515
10	MGD237	Subgroup1	ICGDM 182342	C3	ICGV 97183/ICG 14482//ICG 7190/TAG 24///ICGV 02266/ICG 3053//ICGV 02022/ICG 11515
11	MGD343	Subgroup1	ICGDM 182713	C3	ICGV 97183/ICG 14482//ICG 7190/TAG 24///ICGV 02266/ICG 3053//ICGV 02022/ICG 11515
12	MGD304	Subgroup1	ICGDM 182471	C3	ICGV 97183/ICG 14482//ICG 7190/TAG 24///ICGV 02266/ICG 3053//ICGV 02022/ICG 11515
13	MGD298	Subgroup1	ICGDM 182440	C3	ICGV 97183/ICG 14482//ICG 7190/TAG 24///ICGV 02266/ICG 3053//ICGV 02022/ICG 11515
14	MGD280	Subgroup1	ICGDM 182403	C3	ICGV 97183/ICG 14482//ICG 7190/TAG 24///ICGV 02266/ICG 3053//ICGV 02022/ICG 11515
15	MGD248	Subgroup1	ICGDM 182358	C3	ICGV 97183/ICG 14482//ICG 7190/TAG 24///ICGV 02266/ICG 3053//ICGV 02022/ICG 11515
16	MGD256	Subgroup1	ICGDM 182372	C3	ICGV 97183/ICG 14482//ICG 7190/TAG 24///ICGV 02266/ICG 3053//ICGV 02022/ICG 11515
17	MGD229	Subgroup1	ICGDM 182330	C3	ICGV 97183/ICG 14482//ICG 7190/TAG 24///ICGV 02266/ICG 3053//ICGV 02022/ICG 11515
18	MGD270	Subgroup1	ICGDM 182392	C3	ICGV 97183/ICG 14482//ICG 7190/TAG 24///ICGV 02266/ICG 3053//ICGV 02022/ICG 11515
19	MGD328	Subgroup1	ICGDM 182659	C3	ICGV 97183/ICG 14482//ICG 7190/TAG 24///ICGV 02266/ICG 3053//ICGV 02022/ICG 11515
20	MGD226	Subgroup1	ICGDM 182326	C3	ICGV 97183/ICG 14482//ICG 7190/TAG 24///ICGV 02266/ICG 3053//ICGV 02022/ICG 11515
21	MGD286	Subgroup1	ICGDM 182412	C3	ICGV 97183/ICG 14482//ICG 7190/TAG 24///ICGV 02266/ICG 3053//ICGV 02022/ICG 11515
22	MGD285	Subgroup1	ICGDM 182411	C3	ICGV 97183/ICG 14482//ICG 7190/TAG 24///ICGV 02266/ICG 3053//ICGV 02022/ICG 11515
23	MGD251	Subgroup1	ICGDM 182361	C3	ICGV 97183/ICG 14482//ICG 7190/TAG 24///ICGV 02266/ICG 3053//ICGV 02022/ICG 11515
24	MGD245	Subgroup1	ICGDM 182353	C3	ICGV 97183/ICG 14482//ICG 7190/TAG 24///ICGV 02266/ICG 3053//ICGV 02022/ICG 11515
25	MGD283	Subgroup1	ICGDM 182408	C3	ICGV 97183/ICG 14482//ICG 7190/TAG 24///ICGV 02266/ICG 3053//ICGV 02022/ICG 11515
26	MGD272	Subgroup1	ICGDM 182394	C3	ICGV 97183/ICG 14482//ICG 7190/TAG 24///ICGV 02266/ICG 3053//ICGV 02022/ICG 11515
27	MGD138	Subgroup1	ICGDM 182221	C3	ICGV 97183/ICG 14482//ICG 7190/TAG 24///ICGV 02266/ICG 3053//ICGV 02022/ICG 11515
28	MGD133	Subgroup1	ICGDM 182213	C3	ICGV 97183/ICG 14482//ICG 7190/TAG 24///ICGV 02266/ICG 3053//ICGV 02022/ICG 11515
29	MGD366	Subgroup1	ICGDM 182762	C3	ICGV 97183/ICG 14482//ICG 7190/TAG 24///ICGV 02266/ICG 3053//ICGV 02022/ICG 11515
30	MGD355	Subgroup1	ICGDM 182737	C3	ICGV 97183/ICG 14482//ICG 7190/TAG 24///ICGV 02266/ICG 3053//ICGV 02022/ICG 11515
31	MGD288	Subgroup1	ICGDM 182417	C3	ICGV 97183/ICG 14482//ICG 7190/TAG 24///ICGV 02266/ICG 3053//ICGV 02022/ICG 11515
32	MGD287	Subgroup1	ICGDM 182415	C3	ICGV 97183/ICG 14482//ICG 7190/TAG 24///ICGV 02266/ICG 3053//ICGV 02022/ICG 11515
33	MGD222	Subgroup1	ICGDM 182319	C3	ICGV 97183/ICG 14482//ICG 7190/TAG 24///ICGV 02266/ICG 3053//ICGV 02022/ICG 11515
34	MGD322	Subgroup1	ICGDM 182556	C3	ICGV 97183/ICG 14482//ICG 7190/TAG 24///ICGV 02266/ICG 3053//ICGV 02022/ICG 11515
35	MGD289	Subgroup1	ICGDM 182418	C3	ICGV 97183/ICG 14482//ICG 7190/TAG 24///ICGV 02266/ICG 3053//ICGV 02022/ICG 11515
36	MGD258	Subgroup1	ICGDM 182375	C3	ICGV 97183/ICG 14482//ICG 7190/TAG 24///ICGV 02266/ICG 3053//ICGV 02022/ICG 11515
37	MGD257	Subgroup1	ICGDM 182373	C3	ICGV 97183/ICG 14482//ICG 7190/TAG 24///ICGV 02266/ICG 3053//ICGV 02022/ICG 11515
38	MGD348	Subgroup1	ICGDM 182722	C3	ICGV 97183/ICG 14482//ICG 7190/TAG 24///ICGV 02266/ICG 3053//ICGV 02022/ICG 11515
39	MGD244	Subgroup1	ICGDM 182351	C3	ICGV 97183/ICG 14482//ICG 7190/TAG 24///ICGV 02266/ICG 3053//ICGV 02022/ICG 11515
40	MGD114	Subgroup1	ICGDM 182169	C3	ICGV 97183/ICG 14482//ICG 7190/TAG 24///ICGV 02266/ICG 3053//ICGV 02022/ICG 11515
41	MGD360	Subgroup1	ICGDM 182747	C3	ICGV 97183/ICG 14482//ICG 7190/TAG 24///ICGV 02266/ICG 3053//ICGV 02022/ICG 11515
42	MGD128	Subgroup1	ICGDM 182196	C3	ICGV 97183/ICG 14482//ICG 7190/TAG 24///ICGV 02266/ICG 3053//ICGV 02022/ICG 11515
43	MGD134	Subgroup1	ICGDM 182214	C3	ICGV 97183/ICG 14482//ICG 7190/TAG 24///ICGV 02266/ICG 3053//ICGV 02022/ICG 11515
44	MGD342	Subgroup1	ICGDM 182712	C3	ICGV 97183/ICG 14482//ICG 7190/TAG 24///ICGV 02266/ICG 3053//ICGV 02022/ICG 11515
45	MGD294	Subgroup1	ICGDM 182428	C3	ICGV 97183/ICG 14482//ICG 7190/TAG 24///ICGV 02266/ICG 3053//ICGV 02022/ICG 11515
46	MGD362	Subgroup1	ICGDM 182749	C3	ICGV 97183/ICG 14482//ICG 7190/TAG 24///ICGV 02266/ICG 3053//ICGV 02022/ICG 11515
47	MGD389	Subgroup1	ICGDM 183365	C4	ICGV 97183/ICGV 02022//ICGV 02266/ICG 7190///ICG 3053/TAG 24//ICG 14482/ICG 11515
48	MGD350	Subgroup1	ICGDM 182724	C3	ICGV 97183/ICG 14482//ICG 7190/TAG 24///ICGV 02266/ICG 3053//ICGV 02022/ICG 11515
49	MGD262	Subgroup1	ICGDM 182381	C3	ICGV 97183/ICG 14482//ICG 7190/TAG 24///ICGV 02266/ICG 3053//ICGV 02022/ICG 11515
50	MGD220	Subgroup1	ICGDM 182317	C3	ICGV 97183/ICG 14482//ICG 7190/TAG 24///ICGV 02266/ICG 3053//ICGV 02022/ICG 11515
51	MGD246	Subgroup1	ICGDM 182355	C3	ICGV 97183/ICG 14482//ICG 7190/TAG 24///ICGV 02266/ICG 3053//ICGV 02022/ICG 11515
52	MGD259	Subgroup1	ICGDM 182376	C3	ICGV 97183/ICG 14482//ICG 7190/TAG 24///ICGV 02266/ICG 3053//ICGV 02022/ICG 11515
53	MGD111	Subgroup1	ICGDM 182164	C3	ICGV 97183/ICG 14482//ICG 7190/TAG 24///ICGV 02266/ICG 3053//ICGV 02022/ICG 11515
54	MGD299	Subgroup1	ICGDM 182442	C3	ICGV 97183/ICG 14482//ICG 7190/TAG 24///ICGV 02266/ICG 3053//ICGV 02022/ICG 11515
55	MGD127	Subgroup1	ICGDM 182191	C3	ICGV 97183/ICG 14482//ICG 7190/TAG 24///ICGV 02266/ICG 3053//ICGV 02022/ICG 11515
56	MGD306	Subgroup1	ICGDM 182480	C3	ICGV 97183/ICG 14482//ICG 7190/TAG 24///ICGV 02266/ICG 3053//ICGV 02022/ICG 11515
57	MGD250	Subgroup1	ICGDM 182360	C3	ICGV 97183/ICG 14482//ICG 7190/TAG 24///ICGV 02266/ICG 3053//ICGV 02022/ICG 11515
58	MGD312	Subgroup1	ICGDM 182510	C3	ICGV 97183/ICG 14482//ICG 7190/TAG 24///ICGV 02266/ICG 3053//ICGV 02022/ICG 11515
59	MGD302	Subgroup1	ICGDM 182463	C3	ICGV 97183/ICG 14482//ICG 7190/TAG 24///ICGV 02266/ICG 3053//ICGV 02022/ICG 11515
60	MGD41	Subgroup1	ICGDM 181531	C2	ICGV 97183/ICG 3053//ICGV 02022/TAG 24///ICGV 02266/ICG 14482//ICG 7190/ICG 11515
61	MGD38	Subgroup1	ICGDM 181527	C2	ICGV 97183/ICG 3053//ICGV 02022/TAG 24///ICGV 02266/ICG 14482//ICG 7190/ICG 11515
62	MGD18	Subgroup1	ICGDM 181497	C2	ICGV 97183/ICG 3053//ICGV 02022/TAG 24///ICGV 02266/ICG 14482//ICG 7190/ICG 11515
63	MGD19	Subgroup1	ICGDM 181498	C2	ICGV 97183/ICG 3053//ICGV 02022/TAG 24///ICGV 02266/ICG 14482//ICG 7190/ICG 11515
64	MGD17	Subgroup1	ICGDM 181494	C2	ICGV 97183/ICG 3053//ICGV 02022/TAG 24///ICGV 02266/ICG 14482//ICG 7190/ICG 11515
65	MGD71	Subgroup1	ICGDM 181592	C2	ICGV 97183/ICG 3053//ICGV 02022/TAG 24///ICGV 02266/ICG 14482//ICG 7190/ICG 11515
66	MGD56	Subgroup1	ICGDM 181565	C2	ICGV 97183/ICG 3053//ICGV 02022/TAG 24///ICGV 02266/ICG 14482//ICG 7190/ICG 11515
67	MGD61	Subgroup1	ICGDM 181571	C2	ICGV 97183/ICG 3053//ICGV 02022/TAG 24///ICGV 02266/ICG 14482//ICG 7190/ICG 11515
68	MGD54	Subgroup1	ICGDM 181561	C2	ICGV 97183/ICG 3053//ICGV 02022/TAG 24///ICGV 02266/ICG 14482//ICG 7190/ICG 11515
69	MGD96	Subgroup1	ICGDM 181622	C2	ICGV 97183/ICG 3053//ICGV 02022/TAG 24///ICGV 02266/ICG 14482//ICG 7190/ICG 11515
70	MGD80	Subgroup1	ICGDM 181605	C2	ICGV 97183/ICG 3053//ICGV 02022/TAG 24///ICGV 02266/ICG 14482//ICG 7190/ICG 11515
71	MGD22	Subgroup1	ICGDM 181502	C2	ICGV 97183/ICG 3053//ICGV 02022/TAG 24///ICGV 02266/ICG 14482//ICG 7190/ICG 11515
72	MGD36	Subgroup1	ICGDM 181524	C2	ICGV 97183/ICG 3053//ICGV 02022/TAG 24///ICGV 02266/ICG 14482//ICG 7190/ICG 11515
73	MGD21	Subgroup1	ICGDM 181501	C2	ICGV 97183/ICG 3053//ICGV 02022/TAG 24///ICGV 02266/ICG 14482//ICG 7190/ICG 11515
74	MGD75	Subgroup1	ICGDM 181598	C2	ICGV 97183/ICG 3053//ICGV 02022/TAG 24///ICGV 02266/ICG 14482//ICG 7190/ICG 11515
75	MGD91	Subgroup1	ICGDM 181616	C2	ICGV 97183/ICG 3053//ICGV 02022/TAG 24///ICGV 02266/ICG 14482//ICG 7190/ICG 11515
76	MGD84	Subgroup1	ICGDM 181609	C2	ICGV 97183/ICG 3053//ICGV 02022/TAG 24///ICGV 02266/ICG 14482//ICG 7190/ICG 11515
77	MGD108	Subgroup1	ICGDM 181639	C2	ICGV 97183/ICG 3053//ICGV 02022/TAG 24///ICGV 02266/ICG 14482//ICG 7190/ICG 11515
78	MGD94	Subgroup1	ICGDM 181620	C2	ICGV 97183/ICG 3053//ICGV 02022/TAG 24///ICGV 02266/ICG 14482//ICG 7190/ICG 11515
79	MGD90	Subgroup1	ICGDM 181615	C2	ICGV 97183/ICG 3053//ICGV 02022/TAG 24///ICGV 02266/ICG 14482//ICG 7190/ICG 11515
80	MGD63	Subgroup1	ICGDM 181576	C2	ICGV 97183/ICG 3053//ICGV 02022/TAG 24///ICGV 02266/ICG 14482//ICG 7190/ICG 11515
81	MGD161	Subgroup1	ICGDM 182250	C3	ICGV 97183/ICG 14482//ICG 7190/TAG 24///ICGV 02266/ICG 3053//ICGV 02022/ICG 11515
82	MGD163	Subgroup1	ICGDM 182252	C3	ICGV 97183/ICG 14482//ICG 7190/TAG 24///ICGV 02266/ICG 3053//ICGV 02022/ICG 11515
83	MGD162	Subgroup1	ICGDM 182251	C3	ICGV 97183/ICG 14482//ICG 7190/TAG 24///ICGV 02266/ICG 3053//ICGV 02022/ICG 11515
84	MGD194	Subgroup1	ICGDM 182287	C3	ICGV 97183/ICG 14482//ICG 7190/TAG 24///ICGV 02266/ICG 3053//ICGV 02022/ICG 11515
85	MGD197	Subgroup1	ICGDM 182290	C3	ICGV 97183/ICG 14482//ICG 7190/TAG 24///ICGV 02266/ICG 3053//ICGV 02022/ICG 11515
86	MGD193	Subgroup1	ICGDM 182286	C3	ICGV 97183/ICG 14482//ICG 7190/TAG 24///ICGV 02266/ICG 3053//ICGV 02022/ICG 11515
87	MGD181	Subgroup1	ICGDM 182271	C3	ICGV 97183/ICG 14482//ICG 7190/TAG 24///ICGV 02266/ICG 3053//ICGV 02022/ICG 11515
88	MGD196	Subgroup1	ICGDM 182289	C3	ICGV 97183/ICG 14482//ICG 7190/TAG 24///ICGV 02266/ICG 3053//ICGV 02022/ICG 11515
89	MGD189	Subgroup1	ICGDM 182282	C3	ICGV 97183/ICG 14482//ICG 7190/TAG 24///ICGV 02266/ICG 3053//ICGV 02022/ICG 11515
90	MGD195	Subgroup1	ICGDM 182288	C3	ICGV 97183/ICG 14482//ICG 7190/TAG 24///ICGV 02266/ICG 3053//ICGV 02022/ICG 11515
91	MGD191	Subgroup1	ICGDM 182284	C3	ICGV 97183/ICG 14482//ICG 7190/TAG 24///ICGV 02266/ICG 3053//ICGV 02022/ICG 11515
92	MGD192	Subgroup1	ICGDM 182285	C3	ICGV 97183/ICG 14482//ICG 7190/TAG 24///ICGV 02266/ICG 3053//ICGV 02022/ICG 11515
93	MGD190	Subgroup1	ICGDM 182283	C3	ICGV 97183/ICG 14482//ICG 7190/TAG 24///ICGV 02266/ICG 3053//ICGV 02022/ICG 11515
94	MGD187	Subgroup1	ICGDM 182278	C3	ICGV 97183/ICG 14482//ICG 7190/TAG 24///ICGV 02266/ICG 3053//ICGV 02022/ICG 11515
95	MGD182	Subgroup1	ICGDM 182273	C3	ICGV 97183/ICG 14482//ICG 7190/TAG 24///ICGV 02266/ICG 3053//ICGV 02022/ICG 11515
96	MGD165	Subgroup1	ICGDM 182254	C3	ICGV 97183/ICG 14482//ICG 7190/TAG 24///ICGV 02266/ICG 3053//ICGV 02022/ICG 11515
97	MGD170	Subgroup1	ICGDM 182260	C3	ICGV 97183/ICG 14482//ICG 7190/TAG 24///ICGV 02266/ICG 3053//ICGV 02022/ICG 11515
98	MGD164	Subgroup1	ICGDM 182253	C3	ICGV 97183/ICG 14482//ICG 7190/TAG 24///ICGV 02266/ICG 3053//ICGV 02022/ICG 11515
99	MGD159	Subgroup1	ICGDM 182248	C3	ICGV 97183/ICG 14482//ICG 7190/TAG 24///ICGV 02266/ICG 3053//ICGV 02022/ICG 11515
100	MGD155	Subgroup1	ICGDM 182244	C3	ICGV 97183/ICG 14482//ICG 7190/TAG 24///ICGV 02266/ICG 3053//ICGV 02022/ICG 11515
101	MGD160	Subgroup1	ICGDM 182249	C3	ICGV 97183/ICG 14482//ICG 7190/TAG 24///ICGV 02266/ICG 3053//ICGV 02022/ICG 11515
102	MGD157	Subgroup1	ICGDM 182246	C3	ICGV 97183/ICG 14482//ICG 7190/TAG 24///ICGV 02266/ICG 3053//ICGV 02022/ICG 11515
103	MGD156	Subgroup1	ICGDM 182245	C3	ICGV 97183/ICG 14482//ICG 7190/TAG 24///ICGV 02266/ICG 3053//ICGV 02022/ICG 11515
104	MGD153	Subgroup1	ICGDM 182241	C3	ICGV 97183/ICG 14482//ICG 7190/TAG 24///ICGV 02266/ICG 3053//ICGV 02022/ICG 11515
105	MGD205	Subgroup1	ICGDM 182298	C3	ICGV 97183/ICG 14482//ICG 7190/TAG 24///ICGV 02266/ICG 3053//ICGV 02022/ICG 11515
106	MGD216	Subgroup1	ICGDM 182312	C3	ICGV 97183/ICG 14482//ICG 7190/TAG 24///ICGV 02266/ICG 3053//ICGV 02022/ICG 11515
107	MGD203	Subgroup1	ICGDM 182296	C3	ICGV 97183/ICG 14482//ICG 7190/TAG 24///ICGV 02266/ICG 3053//ICGV 02022/ICG 11515
108	MGD209	Subgroup1	ICGDM 182302	C3	ICGV 97183/ICG 14482//ICG 7190/TAG 24///ICGV 02266/ICG 3053//ICGV 02022/ICG 11515
109	MGD200	Subgroup1	ICGDM 182293	C3	ICGV 97183/ICG 14482//ICG 7190/TAG 24///ICGV 02266/ICG 3053//ICGV 02022/ICG 11515
110	MGD198	Subgroup1	ICGDM 182291	C3	ICGV 97183/ICG 14482//ICG 7190/TAG 24///ICGV 02266/ICG 3053//ICGV 02022/ICG 11515
111	MGD210	Subgroup1	ICGDM 182303	C3	ICGV 97183/ICG 14482//ICG 7190/TAG 24///ICGV 02266/ICG 3053//ICGV 02022/ICG 11515
112	MGD207	Subgroup1	ICGDM 182300	C3	ICGV 97183/ICG 14482//ICG 7190/TAG 24///ICGV 02266/ICG 3053//ICGV 02022/ICG 11515
113	MGD199	Subgroup1	ICGDM 182292	C3	ICGV 97183/ICG 14482//ICG 7190/TAG 24///ICGV 02266/ICG 3053//ICGV 02022/ICG 11515
114	MGD212	Subgroup1	ICGDM 182308	C3	ICGV 97183/ICG 14482//ICG 7190/TAG 24///ICGV 02266/ICG 3053//ICGV 02022/ICG 11515
115	MGD206	Subgroup1	ICGDM 182299	C3	ICGV 97183/ICG 14482//ICG 7190/TAG 24///ICGV 02266/ICG 3053//ICGV 02022/ICG 11515
116	MGD214	Subgroup1	ICGDM 182310	C3	ICGV 97183/ICG 14482//ICG 7190/TAG 24///ICGV 02266/ICG 3053//ICGV 02022/ICG 11515
117	MGD204	Subgroup1	ICGDM 182297	C3	ICGV 97183/ICG 14482//ICG 7190/TAG 24///ICGV 02266/ICG 3053//ICGV 02022/ICG 11515
118	MGD125	Subgroup1	ICGDM 182187	C3	ICGV 97183/ICG 14482//ICG 7190/TAG 24///ICGV 02266/ICG 3053//ICGV 02022/ICG 11515
119	MGD314	Subgroup1	ICGDM 182512	C3	ICGV 97183/ICG 14482//ICG 7190/TAG 24///ICGV 02266/ICG 3053//ICGV 02022/ICG 11515
120	MGD260	Subgroup1	ICGDM 182379	C3	ICGV 97183/ICG 14482//ICG 7190/TAG 24///ICGV 02266/ICG 3053//ICGV 02022/ICG 11515
121	MGD434	Subgroup1	ICGDM 183428	C4	ICGV 97183/ICGV 02022//ICGV 02266/ICG 7190///ICG 3053/TAG 24//ICG 14482/ICG 11515
122	MGD397	Subgroup1	ICGDM 183379	C4	ICGV 97183/ICGV 02022//ICGV 02266/ICG 7190///ICG 3053/TAG 24//ICG 14482/ICG 11515
123	MGD97	Subgroup1	ICGDM 181624	C2	ICGV 97183/ICG 3053//ICGV 02022/TAG 24///ICGV 02266/ICG 14482//ICG 7190/ICG 11515
124	MGD49	Subgroup1	ICGDM 181540	C2	ICGV 97183/ICG 3053//ICGV 02022/TAG 24///ICGV 02266/ICG 14482//ICG 7190/ICG 11515
125	MGD62	Subgroup1	ICGDM 181572	C2	ICGV 97183/ICG 3053//ICGV 02022/TAG 24///ICGV 02266/ICG 14482//ICG 7190/ICG 11515
126	MGD60	Subgroup1	ICGDM 181569	C2	ICGV 97183/ICG 3053//ICGV 02022/TAG 24///ICGV 02266/ICG 14482//ICG 7190/ICG 11515
127	MGD34	Subgroup1	ICGDM 181520	C2	ICGV 97183/ICG 3053//ICGV 02022/TAG 24///ICGV 02266/ICG 14482//ICG 7190/ICG 11515
128	MGD23	Subgroup1	ICGDM 181503	C2	ICGV 97183/ICG 3053//ICGV 02022/TAG 24///ICGV 02266/ICG 14482//ICG 7190/ICG 11515
129	MGD129	Subgroup1	ICGDM 182197	C3	ICGV 97183/ICG 14482//ICG 7190/TAG 24///ICGV 02266/ICG 3053//ICGV 02022/ICG 11515
130	MGD330	Subgroup1	ICGDM 182689	C3	ICGV 97183/ICG 14482//ICG 7190/TAG 24///ICGV 02266/ICG 3053//ICGV 02022/ICG 11515
131	MGD356	Subgroup1	ICGDM 182738	C3	ICGV 97183/ICG 14482//ICG 7190/TAG 24///ICGV 02266/ICG 3053//ICGV 02022/ICG 11515
132	MGD227	Subgroup1	ICGDM 182327	C3	ICGV 97183/ICG 14482//ICG 7190/TAG 24///ICGV 02266/ICG 3053//ICGV 02022/ICG 11515
133	MGD228	Subgroup1	ICGDM 182329	C3	ICGV 97183/ICG 14482//ICG 7190/TAG 24///ICGV 02266/ICG 3053//ICGV 02022/ICG 11515
134	MGD143	Subgroup1	ICGDM 182230	C3	ICGV 97183/ICG 14482//ICG 7190/TAG 24///ICGV 02266/ICG 3053//ICGV 02022/ICG 11515
135	MGD15	Subgroup1	ICGDM 181079	C1	ICGV 97183/ICGV 02266//ICG 3053/ICG 14482///ICGV 02022/ICG 7190//TAG 24/ICG 11515
136	MGD53	Subgroup1	ICGDM 181558	C2	ICGV 97183/ICG 3053//ICGV 02022/TAG 24///ICGV 02266/ICG 14482//ICG 7190/ICG 11515
137	MGD81	Subgroup1	ICGDM 181606	C2	ICGV 97183/ICG 3053//ICGV 02022/TAG 24///ICGV 02266/ICG 14482//ICG 7190/ICG 11515
138	MGD139	Subgroup1	ICGDM 182224	C3	ICGV 97183/ICG 14482//ICG 7190/TAG 24///ICGV 02266/ICG 3053//ICGV 02022/ICG 11515
139	MGD93	Subgroup1	ICGDM 181619	C2	ICGV 97183/ICG 3053//ICGV 02022/TAG 24///ICGV 02266/ICG 14482//ICG 7190/ICG 11515
140	MGD311	Subgroup1	ICGDM 182509	C3	ICGV 97183/ICG 14482//ICG 7190/TAG 24///ICGV 02266/ICG 3053//ICGV 02022/ICG 11515
141	MGD131	Subgroup1	ICGDM 182206	C3	ICGV 97183/ICG 14482//ICG 7190/TAG 24///ICGV 02266/ICG 3053//ICGV 02022/ICG 11515
142	MGD103	Subgroup1	ICGDM 181632	C2	ICGV 97183/ICG 3053//ICGV 02022/TAG 24///ICGV 02266/ICG 14482//ICG 7190/ICG 11515
143	MGD85	Subgroup1	ICGDM 181610	C2	ICGV 97183/ICG 3053//ICGV 02022/TAG 24///ICGV 02266/ICG 14482//ICG 7190/ICG 11515
144	MGD26	Subgroup1	ICGDM 181509	C2	ICGV 97183/ICG 3053//ICGV 02022/TAG 24///ICGV 02266/ICG 14482//ICG 7190/ICG 11515
145	MGD12	Subgroup1	ICGDM 181048	C1	ICGV 97183/ICGV 02266//ICG 3053/ICG 14482///ICGV 02022/ICG 7190//TAG 24/ICG 11515
146	MGD107	Subgroup1	ICGDM 181636	C2	ICGV 97183/ICG 3053//ICGV 02022/TAG 24///ICGV 02266/ICG 14482//ICG 7190/ICG 11515
147	MGD88	Subgroup1	ICGDM 181613	C2	ICGV 97183/ICG 3053//ICGV 02022/TAG 24///ICGV 02266/ICG 14482//ICG 7190/ICG 11515
148	MGD43	Subgroup1	ICGDM 181533	C2	ICGV 97183/ICG 3053//ICGV 02022/TAG 24///ICGV 02266/ICG 14482//ICG 7190/ICG 11515
149	MGD59	Subgroup1	ICGDM 181568	C2	ICGV 97183/ICG 3053//ICGV 02022/TAG 24///ICGV 02266/ICG 14482//ICG 7190/ICG 11515
150	MGD69	Subgroup1	ICGDM 181589	C2	ICGV 97183/ICG 3053//ICGV 02022/TAG 24///ICGV 02266/ICG 14482//ICG 7190/ICG 11515
151	MGD65	Subgroup1	ICGDM 181579	C2	ICGV 97183/ICG 3053//ICGV 02022/TAG 24///ICGV 02266/ICG 14482//ICG 7190/ICG 11515
152	MGD57	Subgroup1	ICGDM 181566	C2	ICGV 97183/ICG 3053//ICGV 02022/TAG 24///ICGV 02266/ICG 14482//ICG 7190/ICG 11515
153	MGD9	Subgroup1	ICGDM 181035	C1	ICGV 97183/ICGV 02266//ICG 3053/ICG 14482///ICGV 02022/ICG 7190//TAG 24/ICG 11515
154	MGD353	Subgroup1	ICGDM 182734	C3	ICGV 97183/ICG 14482//ICG 7190/TAG 24///ICGV 02266/ICG 3053//ICGV 02022/ICG 11515
155	MGD123	Subgroup1	ICGDM 182183	C3	ICGV 97183/ICG 14482//ICG 7190/TAG 24///ICGV 02266/ICG 3053//ICGV 02022/ICG 11515
156	MGD266	Subgroup1	ICGDM 182386	C3	ICGV 97183/ICG 14482//ICG 7190/TAG 24///ICGV 02266/ICG 3053//ICGV 02022/ICG 11515
157	MGD117	Subgroup1	ICGDM 182174	C3	ICGV 97183/ICG 14482//ICG 7190/TAG 24///ICGV 02266/ICG 3053//ICGV 02022/ICG 11515
158	MGD122	Subgroup1	ICGDM 182180	C3	ICGV 97183/ICG 14482//ICG 7190/TAG 24///ICGV 02266/ICG 3053//ICGV 02022/ICG 11515
159	MGD116	Subgroup1	ICGDM 182171	C3	ICGV 97183/ICG 14482//ICG 7190/TAG 24///ICGV 02266/ICG 3053//ICGV 02022/ICG 11515
160	MGD347	Subgroup1	ICGDM 182720	C3	ICGV 97183/ICG 14482//ICG 7190/TAG 24///ICGV 02266/ICG 3053//ICGV 02022/ICG 11515
161	MGD51	Subgroup1	ICGDM 181547	C2	ICGV 97183/ICG 3053//ICGV 02022/TAG 24///ICGV 02266/ICG 14482//ICG 7190/ICG 11515
162	MGD331	Subgroup1	ICGDM 182690	C3	ICGV 97183/ICG 14482//ICG 7190/TAG 24///ICGV 02266/ICG 3053//ICGV 02022/ICG 11515
163	MGD339	Subgroup1	ICGDM 182705	C3	ICGV 97183/ICG 14482//ICG 7190/TAG 24///ICGV 02266/ICG 3053//ICGV 02022/ICG 11515
164	MGD273	Subgroup1	ICGDM 182395	C3	ICGV 97183/ICG 14482//ICG 7190/TAG 24///ICGV 02266/ICG 3053//ICGV 02022/ICG 11515
165	MGD230	Subgroup1	ICGDM 182332	C3	ICGV 97183/ICG 14482//ICG 7190/TAG 24///ICGV 02266/ICG 3053//ICGV 02022/ICG 11515
166	MGD468	Subgroup1	ICGDM 184099	C5	ICGV 97183/ICG 7190//ICG 3053/ICG 11515///ICGV 02266/ICGV 02022//ICG 14482/TAG 24
167	MGD498	Subgroup1	ICGDM 184748	C7	ICGV 97183/ICG 11515//ICG 14482/ICGV 02022///ICGV 02266/TAG 24//ICG 3053/ICG 7190
168	MGD474	Subgroup1	ICGDM 184106	C5	ICGV 97183/ICG 7190//ICG 3053/ICG 11515///ICGV 02266/ICGV 02022//ICG 14482/TAG 24
169	MGD47	Subgroup1	ICGDM 181537	C2	ICGV 97183/ICG 3053//ICGV 02022/TAG 24///ICGV 02266/ICG 14482//ICG 7190/ICG 11515
170	MGD13	Subgroup1	ICGDM 181049	C1	ICGV 97183/ICGV 02266//ICG 3053/ICG 14482///ICGV 02022/ICG 7190//TAG 24/ICG 11515
171	MGD86	Subgroup1	ICGDM 181611	C2	ICGV 97183/ICG 3053//ICGV 02022/TAG 24///ICGV 02266/ICG 14482//ICG 7190/ICG 11515
172	MGD89	Subgroup1	ICGDM 181614	C2	ICGV 97183/ICG 3053//ICGV 02022/TAG 24///ICGV 02266/ICG 14482//ICG 7190/ICG 11515
173	MGD72	Subgroup1	ICGDM 181593	C2	ICGV 97183/ICG 3053//ICGV 02022/TAG 24///ICGV 02266/ICG 14482//ICG 7190/ICG 11515
174	MGD423	Subgroup1	ICGDM 183416	C4	ICGV 97183/ICGV 02022//ICGV 02266/ICG 7190///ICG 3053/TAG 24//ICG 14482/ICG 11515
175	MGD307	Subgroup1	ICGDM 182482	C3	ICGV 97183/ICG 14482//ICG 7190/TAG 24///ICGV 02266/ICG 3053//ICGV 02022/ICG 11515
176	MGD104	Subgroup1	ICGDM 181633	C2	ICGV 97183/ICG 3053//ICGV 02022/TAG 24///ICGV 02266/ICG 14482//ICG 7190/ICG 11515
177	MGD252	Subgroup1	ICGDM 182365	C3	ICGV 97183/ICG 14482//ICG 7190/TAG 24///ICGV 02266/ICG 3053//ICGV 02022/ICG 11515
178	MGD279	Subgroup1	ICGDM 182402	C3	ICGV 97183/ICG 14482//ICG 7190/TAG 24///ICGV 02266/ICG 3053//ICGV 02022/ICG 11515
179	MGD315	Subgroup1	ICGDM 182513	C3	ICGV 97183/ICG 14482//ICG 7190/TAG 24///ICGV 02266/ICG 3053//ICGV 02022/ICG 11515
180	MGD295	Subgroup1	ICGDM 182434	C3	ICGV 97183/ICG 14482//ICG 7190/TAG 24///ICGV 02266/ICG 3053//ICGV 02022/ICG 11515
181	MGD321	Subgroup1	ICGDM 182554	C3	ICGV 97183/ICG 14482//ICG 7190/TAG 24///ICGV 02266/ICG 3053//ICGV 02022/ICG 11515
182	MGD234	Subgroup1	ICGDM 182339	C3	ICGV 97183/ICG 14482//ICG 7190/TAG 24///ICGV 02266/ICG 3053//ICGV 02022/ICG 11515
183	MGD365	Subgroup1	ICGDM 182759	C3	ICGV 97183/ICG 14482//ICG 7190/TAG 24///ICGV 02266/ICG 3053//ICGV 02022/ICG 11515
184	MGD201	Subgroup1	ICGDM 182294	C3	ICGV 97183/ICG 14482//ICG 7190/TAG 24///ICGV 02266/ICG 3053//ICGV 02022/ICG 11515
185	MGD427	Subgroup1	ICGDM 183421	C4	ICGV 97183/ICGV 02022//ICGV 02266/ICG 7190///ICG 3053/TAG 24//ICG 14482/ICG 11515
186	MGD358	Subgroup1	ICGDM 182745	C3	ICGV 97183/ICG 14482//ICG 7190/TAG 24///ICGV 02266/ICG 3053//ICGV 02022/ICG 11515
187	MGD110	Subgroup1	ICGDM 181723	C2	ICGV 97183/ICG 3053//ICGV 02022/TAG 24///ICGV 02266/ICG 14482//ICG 7190/ICG 11515
188	MGD136	Subgroup1	ICGDM 182216	C3	ICGV 97183/ICG 14482//ICG 7190/TAG 24///ICGV 02266/ICG 3053//ICGV 02022/ICG 11515
189	MGD126	Subgroup1	ICGDM 182189	C3	ICGV 97183/ICG 14482//ICG 7190/TAG 24///ICGV 02266/ICG 3053//ICGV 02022/ICG 11515
190	MGD130	Subgroup1	ICGDM 182205	C3	ICGV 97183/ICG 14482//ICG 7190/TAG 24///ICGV 02266/ICG 3053//ICGV 02022/ICG 11515
191	MGD124	Subgroup1	ICGDM 182184	C3	ICGV 97183/ICG 14482//ICG 7190/TAG 24///ICGV 02266/ICG 3053//ICGV 02022/ICG 11515
192	MGD293	Subgroup1	ICGDM 182422	C3	ICGV 97183/ICG 14482//ICG 7190/TAG 24///ICGV 02266/ICG 3053//ICGV 02022/ICG 11515
193	MGD275	Subgroup1	ICGDM 182398	C3	ICGV 97183/ICG 14482//ICG 7190/TAG 24///ICGV 02266/ICG 3053//ICGV 02022/ICG 11515
194	MGD320	Subgroup1	ICGDM 182544	C3	ICGV 97183/ICG 14482//ICG 7190/TAG 24///ICGV 02266/ICG 3053//ICGV 02022/ICG 11515
195	MGD221	Subgroup1	ICGDM 182318	C3	ICGV 97183/ICG 14482//ICG 7190/TAG 24///ICGV 02266/ICG 3053//ICGV 02022/ICG 11515
196	MGD87	Subgroup1	ICGDM 181612	C2	ICGV 97183/ICG 3053//ICGV 02022/TAG 24///ICGV 02266/ICG 14482//ICG 7190/ICG 11515
197	MGD46	Subgroup1	ICGDM 181536	C2	ICGV 97183/ICG 3053//ICGV 02022/TAG 24///ICGV 02266/ICG 14482//ICG 7190/ICG 11515
198	MGD44	Subgroup1	ICGDM 181534	C2	ICGV 97183/ICG 3053//ICGV 02022/TAG 24///ICGV 02266/ICG 14482//ICG 7190/ICG 11515
199	MGD28	Subgroup1	ICGDM 181511	C2	ICGV 97183/ICG 3053//ICGV 02022/TAG 24///ICGV 02266/ICG 14482//ICG 7190/ICG 11515
200	MGD33	Subgroup1	ICGDM 181518	C2	ICGV 97183/ICG 3053//ICGV 02022/TAG 24///ICGV 02266/ICG 14482//ICG 7190/ICG 11515
201	MGD29	Subgroup1	ICGDM 181512	C2	ICGV 97183/ICG 3053//ICGV 02022/TAG 24///ICGV 02266/ICG 14482//ICG 7190/ICG 11515
202	MGD231	Subgroup1	ICGDM 182334	C3	ICGV 97183/ICG 14482//ICG 7190/TAG 24///ICGV 02266/ICG 3053//ICGV 02022/ICG 11515
203	MGD70	Subgroup1	ICGDM 181591	C2	ICGV 97183/ICG 3053//ICGV 02022/TAG 24///ICGV 02266/ICG 14482//ICG 7190/ICG 11515
204	MGD64	Subgroup1	ICGDM 181578	C2	ICGV 97183/ICG 3053//ICGV 02022/TAG 24///ICGV 02266/ICG 14482//ICG 7190/ICG 11515
205	MGD58	Subgroup1	ICGDM 181567	C2	ICGV 97183/ICG 3053//ICGV 02022/TAG 24///ICGV 02266/ICG 14482//ICG 7190/ICG 11515
206	MGD224	Subgroup1	ICGDM 182324	C3	ICGV 97183/ICG 14482//ICG 7190/TAG 24///ICGV 02266/ICG 3053//ICGV 02022/ICG 11515
207	MGD77	Subgroup1	ICGDM 181600	C2	ICGV 97183/ICG 3053//ICGV 02022/TAG 24///ICGV 02266/ICG 14482//ICG 7190/ICG 11515
208	MGD74	Subgroup1	ICGDM 181595	C2	ICGV 97183/ICG 3053//ICGV 02022/TAG 24///ICGV 02266/ICG 14482//ICG 7190/ICG 11515
209	MGD73	Subgroup1	ICGDM 181594	C2	ICGV 97183/ICG 3053//ICGV 02022/TAG 24///ICGV 02266/ICG 14482//ICG 7190/ICG 11515
210	MGD235	Subgroup1	ICGDM 182340	C3	ICGV 97183/ICG 14482//ICG 7190/TAG 24///ICGV 02266/ICG 3053//ICGV 02022/ICG 11515
211	MGD325	Subgroup1	ICGDM 182592	C3	ICGV 97183/ICG 14482//ICG 7190/TAG 24///ICGV 02266/ICG 3053//ICGV 02022/ICG 11515
212	MGD255	Subgroup1	ICGDM 182370	C3	ICGV 97183/ICG 14482//ICG 7190/TAG 24///ICGV 02266/ICG 3053//ICGV 02022/ICG 11515
213	MGD100	Subgroup1	ICGDM 181627	C2	ICGV 97183/ICG 3053//ICGV 02022/TAG 24///ICGV 02266/ICG 14482//ICG 7190/ICG 11515
214	MGD300	Subgroup1	ICGDM 182445	C3	ICGV 97183/ICG 14482//ICG 7190/TAG 24///ICGV 02266/ICG 3053//ICGV 02022/ICG 11515
215	MGD121	Subgroup1	ICGDM 182178	C3	ICGV 97183/ICG 14482//ICG 7190/TAG 24///ICGV 02266/ICG 3053//ICGV 02022/ICG 11515
216	MGD5	Subgroup1	ICGDM 181022	C1	ICGV 97183/ICGV 02266//ICG 3053/ICG 14482///ICGV 02022/ICG 7190//TAG 24/ICG 11515
217	MGD6	Subgroup1	ICGDM 181026	C1	ICGV 97183/ICGV 02266//ICG 3053/ICG 14482///ICGV 02022/ICG 7190//TAG 24/ICG 11515
218	MGD8	Subgroup1	ICGDM 181034	C1	ICGV 97183/ICGV 02266//ICG 3053/ICG 14482///ICGV 02022/ICG 7190//TAG 24/ICG 11515
219	MGD1	Subgroup1	ICGDM 181001	C1	ICGV 97183/ICGV 02266//ICG 3053/ICG 14482///ICGV 02022/ICG 7190//TAG 24/ICG 11515
220	MGD150	Subgroup1	ICGDM 182237	C3	ICGV 97183/ICG 14482//ICG 7190/TAG 24///ICGV 02266/ICG 3053//ICGV 02022/ICG 11515
221	MGD148	Subgroup1	ICGDM 182235	C3	ICGV 97183/ICG 14482//ICG 7190/TAG 24///ICGV 02266/ICG 3053//ICGV 02022/ICG 11515
222	MGD147	Subgroup1	ICGDM 182234	C3	ICGV 97183/ICG 14482//ICG 7190/TAG 24///ICGV 02266/ICG 3053//ICGV 02022/ICG 11515
223	MGD149	Subgroup1	ICGDM 182236	C3	ICGV 97183/ICG 14482//ICG 7190/TAG 24///ICGV 02266/ICG 3053//ICGV 02022/ICG 11515
224	MGD145	Subgroup1	ICGDM 182232	C3	ICGV 97183/ICG 14482//ICG 7190/TAG 24///ICGV 02266/ICG 3053//ICGV 02022/ICG 11515
225	MGD152	Subgroup1	ICGDM 182239	C3	ICGV 97183/ICG 14482//ICG 7190/TAG 24///ICGV 02266/ICG 3053//ICGV 02022/ICG 11515
226	MGD151	Subgroup1	ICGDM 182238	C3	ICGV 97183/ICG 14482//ICG 7190/TAG 24///ICGV 02266/ICG 3053//ICGV 02022/ICG 11515
227	MGD242	Subgroup1	ICGDM 182347	C3	ICGV 97183/ICG 14482//ICG 7190/TAG 24///ICGV 02266/ICG 3053//ICGV 02022/ICG 11515
228	MGD106	Subgroup1	ICGDM 181635	C2	ICGV 97183/ICG 3053//ICGV 02022/TAG 24///ICGV 02266/ICG 14482//ICG 7190/ICG 11515
229	MGD92	Subgroup1	ICGDM 181617	C2	ICGV 97183/ICG 3053//ICGV 02022/TAG 24///ICGV 02266/ICG 14482//ICG 7190/ICG 11515
230	MGD137	Subgroup1	ICGDM 182217	C3	ICGV 97183/ICG 14482//ICG 7190/TAG 24///ICGV 02266/ICG 3053//ICGV 02022/ICG 11515
231	MGD79	Subgroup1	ICGDM 181603	C2	ICGV 97183/ICG 3053//ICGV 02022/TAG 24///ICGV 02266/ICG 14482//ICG 7190/ICG 11515
232	MGD309	Subgroup1	ICGDM 182498	C3	ICGV 97183/ICG 14482//ICG 7190/TAG 24///ICGV 02266/ICG 3053//ICGV 02022/ICG 11515
233	MGD217	Subgroup1	ICGDM 182313	C3	ICGV 97183/ICG 14482//ICG 7190/TAG 24///ICGV 02266/ICG 3053//ICGV 02022/ICG 11515
234	MGD290	Admixture	ICGDM 182419	C3	ICGV 97183/ICG 14482//ICG 7190/TAG 24///ICGV 02266/ICG 3053//ICGV 02022/ICG 11515
235	MGD218	Admixture	ICGDM 182315	C3	ICGV 97183/ICG 14482//ICG 7190/TAG 24///ICGV 02266/ICG 3053//ICGV 02022/ICG 11515
236	MGD233	Admixture	ICGDM 182337	C3	ICGV 97183/ICG 14482//ICG 7190/TAG 24///ICGV 02266/ICG 3053//ICGV 02022/ICG 11515
237	MGD154	Admixture	ICGDM 182242	C3	ICGV 97183/ICG 14482//ICG 7190/TAG 24///ICGV 02266/ICG 3053//ICGV 02022/ICG 11515
238	MGD236	Admixture	ICGDM 182341	C3	ICGV 97183/ICG 14482//ICG 7190/TAG 24///ICGV 02266/ICG 3053//ICGV 02022/ICG 11515
239	MGD364	Admixture	ICGDM 182758	C3	ICGV 97183/ICG 14482//ICG 7190/TAG 24///ICGV 02266/ICG 3053//ICGV 02022/ICG 11515
240	MGD243	Admixture	ICGDM 182350	C3	ICGV 97183/ICG 14482//ICG 7190/TAG 24///ICGV 02266/ICG 3053//ICGV 02022/ICG 11515
241	MGD183	Subgroup2	ICGDM 182274	C3	ICGV 97183/ICG 14482//ICG 7190/TAG 24///ICGV 02266/ICG 3053//ICGV 02022/ICG 11515
242	MGD253	Subgroup2	ICGDM 182366	C3	ICGV 97183/ICG 14482//ICG 7190/TAG 24///ICGV 02266/ICG 3053//ICGV 02022/ICG 11515
243	MGD166	Subgroup2	ICGDM 182256	C3	ICGV 97183/ICG 14482//ICG 7190/TAG 24///ICGV 02266/ICG 3053//ICGV 02022/ICG 11515
244	MGD141	Subgroup2	ICGDM 182226	C3	ICGV 97183/ICG 14482//ICG 7190/TAG 24///ICGV 02266/ICG 3053//ICGV 02022/ICG 11515
245	MGD239	Subgroup2	ICGDM 182344	C3	ICGV 97183/ICG 14482//ICG 7190/TAG 24///ICGV 02266/ICG 3053//ICGV 02022/ICG 11515
246	MGD238	Subgroup2	ICGDM 182343	C3	ICGV 97183/ICG 14482//ICG 7190/TAG 24///ICGV 02266/ICG 3053//ICGV 02022/ICG 11515
247	MGD263	Subgroup2	ICGDM 182382	C3	ICGV 97183/ICG 14482//ICG 7190/TAG 24///ICGV 02266/ICG 3053//ICGV 02022/ICG 11515
248	MGD112	Subgroup2	ICGDM 182165	C3	ICGV 97183/ICG 14482//ICG 7190/TAG 24///ICGV 02266/ICG 3053//ICGV 02022/ICG 11515
249	MGD344	Subgroup2	ICGDM 182714	C3	ICGV 97183/ICG 14482//ICG 7190/TAG 24///ICGV 02266/ICG 3053//ICGV 02022/ICG 11515
250	MGD219	Subgroup2	ICGDM 182316	C3	ICGV 97183/ICG 14482//ICG 7190/TAG 24///ICGV 02266/ICG 3053//ICGV 02022/ICG 11515
251	MGD184	Subgroup2	ICGDM 182275	C3	ICGV 97183/ICG 14482//ICG 7190/TAG 24///ICGV 02266/ICG 3053//ICGV 02022/ICG 11515
252	MGD115	Subgroup2	ICGDM 182170	C3	ICGV 97183/ICG 14482//ICG 7190/TAG 24///ICGV 02266/ICG 3053//ICGV 02022/ICG 11515
253	MGD267	Subgroup2	ICGDM 182387	C3	ICGV 97183/ICG 14482//ICG 7190/TAG 24///ICGV 02266/ICG 3053//ICGV 02022/ICG 11515
254	MGD241	Subgroup2	ICGDM 182346	C3	ICGV 97183/ICG 14482//ICG 7190/TAG 24///ICGV 02266/ICG 3053//ICGV 02022/ICG 11515
255	MGD281	Subgroup2	ICGDM 182404	C3	ICGV 97183/ICG 14482//ICG 7190/TAG 24///ICGV 02266/ICG 3053//ICGV 02022/ICG 11515
256	MGD324	Subgroup2	ICGDM 182591	C3	ICGV 97183/ICG 14482//ICG 7190/TAG 24///ICGV 02266/ICG 3053//ICGV 02022/ICG 11515
257	MGD308	Subgroup2	ICGDM 182488	C3	ICGV 97183/ICG 14482//ICG 7190/TAG 24///ICGV 02266/ICG 3053//ICGV 02022/ICG 11515
258	MGD232	Subgroup2	ICGDM 182336	C3	ICGV 97183/ICG 14482//ICG 7190/TAG 24///ICGV 02266/ICG 3053//ICGV 02022/ICG 11515
259	MGD40	Subgroup2	ICGDM 181530	C2	ICGV 97183/ICG 3053//ICGV 02022/TAG 24///ICGV 02266/ICG 14482//ICG 7190/ICG 11515
260	MGD20	Subgroup2	ICGDM 181499	C2	ICGV 97183/ICG 3053//ICGV 02022/TAG 24///ICGV 02266/ICG 14482//ICG 7190/ICG 11515
261	MGD35	Subgroup2	ICGDM 181522	C2	ICGV 97183/ICG 3053//ICGV 02022/TAG 24///ICGV 02266/ICG 14482//ICG 7190/ICG 11515
262	MGD27	Subgroup2	ICGDM 181510	C2	ICGV 97183/ICG 3053//ICGV 02022/TAG 24///ICGV 02266/ICG 14482//ICG 7190/ICG 11515
263	MGD363	Subgroup2	ICGDM 182756	C3	ICGV 97183/ICG 14482//ICG 7190/TAG 24///ICGV 02266/ICG 3053//ICGV 02022/ICG 11515
264	MGD316	Subgroup2	ICGDM 182515	C3	ICGV 97183/ICG 14482//ICG 7190/TAG 24///ICGV 02266/ICG 3053//ICGV 02022/ICG 11515
265	MGD291	Subgroup2	ICGDM 182420	C3	ICGV 97183/ICG 14482//ICG 7190/TAG 24///ICGV 02266/ICG 3053//ICGV 02022/ICG 11515
266	MGD105	Subgroup2	ICGDM 181634	C2	ICGV 97183/ICG 3053//ICGV 02022/TAG 24///ICGV 02266/ICG 14482//ICG 7190/ICG 11515
267	MGD265	Subgroup2	ICGDM 182385	C3	ICGV 97183/ICG 14482//ICG 7190/TAG 24///ICGV 02266/ICG 3053//ICGV 02022/ICG 11515
268	MGD247	Subgroup2	ICGDM 182356	C3	ICGV 97183/ICG 14482//ICG 7190/TAG 24///ICGV 02266/ICG 3053//ICGV 02022/ICG 11515
269	MGD268	Subgroup2	ICGDM 182389	C3	ICGV 97183/ICG 14482//ICG 7190/TAG 24///ICGV 02266/ICG 3053//ICGV 02022/ICG 11515
270	MGD292	Subgroup2	ICGDM 182421	C3	ICGV 97183/ICG 14482//ICG 7190/TAG 24///ICGV 02266/ICG 3053//ICGV 02022/ICG 11515
271	MGD276	Subgroup2	ICGDM 182399	C3	ICGV 97183/ICG 14482//ICG 7190/TAG 24///ICGV 02266/ICG 3053//ICGV 02022/ICG 11515
272	MGD341	Subgroup2	ICGDM 182710	C3	ICGV 97183/ICG 14482//ICG 7190/TAG 24///ICGV 02266/ICG 3053//ICGV 02022/ICG 11515
273	MGD297	Subgroup2	ICGDM 182438	C3	ICGV 97183/ICG 14482//ICG 7190/TAG 24///ICGV 02266/ICG 3053//ICGV 02022/ICG 11515
274	MGD277	Subgroup2	ICGDM 182400	C3	ICGV 97183/ICG 14482//ICG 7190/TAG 24///ICGV 02266/ICG 3053//ICGV 02022/ICG 11515
275	MGD333	Subgroup2	ICGDM 182692	C3	ICGV 97183/ICG 14482//ICG 7190/TAG 24///ICGV 02266/ICG 3053//ICGV 02022/ICG 11515
276	MGD119	Subgroup2	ICGDM 182176	C3	ICGV 97183/ICG 14482//ICG 7190/TAG 24///ICGV 02266/ICG 3053//ICGV 02022/ICG 11515
277	MGD158	Subgroup2	ICGDM 182247	C3	ICGV 97183/ICG 14482//ICG 7190/TAG 24///ICGV 02266/ICG 3053//ICGV 02022/ICG 11515
278	MGD211	Subgroup2	ICGDM 182306	C3	ICGV 97183/ICG 14482//ICG 7190/TAG 24///ICGV 02266/ICG 3053//ICGV 02022/ICG 11515
279	MGD213	Subgroup2	ICGDM 182309	C3	ICGV 97183/ICG 14482//ICG 7190/TAG 24///ICGV 02266/ICG 3053//ICGV 02022/ICG 11515
280	MGD208	Subgroup2	ICGDM 182301	C3	ICGV 97183/ICG 14482//ICG 7190/TAG 24///ICGV 02266/ICG 3053//ICGV 02022/ICG 11515
281	MGD310	Subgroup2	ICGDM 182504	C3	ICGV 97183/ICG 14482//ICG 7190/TAG 24///ICGV 02266/ICG 3053//ICGV 02022/ICG 11515
282	MGD254	Subgroup2	ICGDM 182368	C3	ICGV 97183/ICG 14482//ICG 7190/TAG 24///ICGV 02266/ICG 3053//ICGV 02022/ICG 11515
283	MGD225	Subgroup2	ICGDM 182325	C3	ICGV 97183/ICG 14482//ICG 7190/TAG 24///ICGV 02266/ICG 3053//ICGV 02022/ICG 11515
284	MGD45	Subgroup2	ICGDM 181535	C2	ICGV 97183/ICG 3053//ICGV 02022/TAG 24///ICGV 02266/ICG 14482//ICG 7190/ICG 11515
285	MGD31	Subgroup2	ICGDM 181516	C2	ICGV 97183/ICG 3053//ICGV 02022/TAG 24///ICGV 02266/ICG 14482//ICG 7190/ICG 11515
286	MGD25	Subgroup2	ICGDM 181508	C2	ICGV 97183/ICG 3053//ICGV 02022/TAG 24///ICGV 02266/ICG 14482//ICG 7190/ICG 11515
287	MGD413	Subgroup2	ICGDM 183403	C4	ICGV 97183/ICGV 02022//ICGV 02266/ICG 7190///ICG 3053/TAG 24//ICG 14482/ICG 11515
288	MGD407	Subgroup2	ICGDM 183394	C4	ICGV 97183/ICGV 02022//ICGV 02266/ICG 7190///ICG 3053/TAG 24//ICG 14482/ICG 11515
289	MGD169	Subgroup2	ICGDM 182259	C3	ICGV 97183/ICG 14482//ICG 7190/TAG 24///ICGV 02266/ICG 3053//ICGV 02022/ICG 11515
290	MGD168	Subgroup2	ICGDM 182258	C3	ICGV 97183/ICG 14482//ICG 7190/TAG 24///ICGV 02266/ICG 3053//ICGV 02022/ICG 11515
291	MGD489	Subgroup2	ICGDM 184728	C7	ICGV 97183/ICG 11515//ICG 14482/ICGV 02022///ICGV 02266/TAG 24//ICG 3053/ICG 7190
292	MGD496	Subgroup2	ICGDM 184741	C7	ICGV 97183/ICG 11515//ICG 14482/ICGV 02022///ICGV 02266/TAG 24//ICG 3053/ICG 7190
293	MGD488	Subgroup2	ICGDM 184726	C7	ICGV 97183/ICG 11515//ICG 14482/ICGV 02022///ICGV 02266/TAG 24//ICG 3053/ICG 7190
294	MGD335	Subgroup2	ICGDM 182698	C3	ICGV 97183/ICG 14482//ICG 7190/TAG 24///ICGV 02266/ICG 3053//ICGV 02022/ICG 11515
295	MGD240	Subgroup2	ICGDM 182345	C3	ICGV 97183/ICG 14482//ICG 7190/TAG 24///ICGV 02266/ICG 3053//ICGV 02022/ICG 11515
296	MGD460	Subgroup2	ICGDM 183461	C4	ICGV 97183/ICGV 02022//ICGV 02266/ICG 7190///ICG 3053/TAG 24//ICG 14482/ICG 11515
297	MGD425	Subgroup2	ICGDM 183418	C4	ICGV 97183/ICGV 02022//ICGV 02266/ICG 7190///ICG 3053/TAG 24//ICG 14482/ICG 11515
298	MGD448	Subgroup2	ICGDM 183446	C4	ICGV 97183/ICGV 02022//ICGV 02266/ICG 7190///ICG 3053/TAG 24//ICG 14482/ICG 11515
299	MGD414	Subgroup2	ICGDM 183404	C4	ICGV 97183/ICGV 02022//ICGV 02266/ICG 7190///ICG 3053/TAG 24//ICG 14482/ICG 11515
300	MGD452	Subgroup2	ICGDM 183452	C4	ICGV 97183/ICGV 02022//ICGV 02266/ICG 7190///ICG 3053/TAG 24//ICG 14482/ICG 11515
301	MGD445	Subgroup2	ICGDM 183440	C4	ICGV 97183/ICGV 02022//ICGV 02266/ICG 7190///ICG 3053/TAG 24//ICG 14482/ICG 11515
302	MGD405	Subgroup2	ICGDM 183389	C4	ICGV 97183/ICGV 02022//ICGV 02266/ICG 7190///ICG 3053/TAG 24//ICG 14482/ICG 11515
303	MGD390	Subgroup2	ICGDM 183366	C4	ICGV 97183/ICGV 02022//ICGV 02266/ICG 7190///ICG 3053/TAG 24//ICG 14482/ICG 11515
304	MGD453	Subgroup2	ICGDM 183453	C4	ICGV 97183/ICGV 02022//ICGV 02266/ICG 7190///ICG 3053/TAG 24//ICG 14482/ICG 11515
305	MGD375	Subgroup2	ICGDM 183328	C4	ICGV 97183/ICGV 02022//ICGV 02266/ICG 7190///ICG 3053/TAG 24//ICG 14482/ICG 11515
306	MGD223	Subgroup2	ICGDM 182322	C3	ICGV 97183/ICG 14482//ICG 7190/TAG 24///ICGV 02266/ICG 3053//ICGV 02022/ICG 11515
307	MGD410	Subgroup2	ICGDM 183397	C4	ICGV 97183/ICGV 02022//ICGV 02266/ICG 7190///ICG 3053/TAG 24//ICG 14482/ICG 11515
308	MGD418	Subgroup2	ICGDM 183408	C4	ICGV 97183/ICGV 02022//ICGV 02266/ICG 7190///ICG 3053/TAG 24//ICG 14482/ICG 11515
309	MGD383	Subgroup2	ICGDM 183348	C4	ICGV 97183/ICGV 02022//ICGV 02266/ICG 7190///ICG 3053/TAG 24//ICG 14482/ICG 11515
310	MGD398	Subgroup2	ICGDM 183380	C4	ICGV 97183/ICGV 02022//ICGV 02266/ICG 7190///ICG 3053/TAG 24//ICG 14482/ICG 11515
311	MGD391	Subgroup2	ICGDM 183369	C4	ICGV 97183/ICGV 02022//ICGV 02266/ICG 7190///ICG 3053/TAG 24//ICG 14482/ICG 11515
312	MGD433	Subgroup2	ICGDM 183427	C4	ICGV 97183/ICGV 02022//ICGV 02266/ICG 7190///ICG 3053/TAG 24//ICG 14482/ICG 11515
313	MGD381	Subgroup2	ICGDM 183345	C4	ICGV 97183/ICGV 02022//ICGV 02266/ICG 7190///ICG 3053/TAG 24//ICG 14482/ICG 11515
314	MGD374	Subgroup2	ICGDM 183324	C4	ICGV 97183/ICGV 02022//ICGV 02266/ICG 7190///ICG 3053/TAG 24//ICG 14482/ICG 11515
315	MGD372	Subgroup2	ICGDM 183321	C4	ICGV 97183/ICGV 02022//ICGV 02266/ICG 7190///ICG 3053/TAG 24//ICG 14482/ICG 11515
316	MGD440	Subgroup2	ICGDM 183435	C4	ICGV 97183/ICGV 02022//ICGV 02266/ICG 7190///ICG 3053/TAG 24//ICG 14482/ICG 11515
317	MGD458	Subgroup2	ICGDM 183458	C4	ICGV 97183/ICGV 02022//ICGV 02266/ICG 7190///ICG 3053/TAG 24//ICG 14482/ICG 11515
318	MGD446	Subgroup2	ICGDM 183442	C4	ICGV 97183/ICGV 02022//ICGV 02266/ICG 7190///ICG 3053/TAG 24//ICG 14482/ICG 11515
319	MGD388	Subgroup2	ICGDM 183364	C4	ICGV 97183/ICGV 02022//ICGV 02266/ICG 7190///ICG 3053/TAG 24//ICG 14482/ICG 11515
320	MGD392	Subgroup2	ICGDM 183370	C4	ICGV 97183/ICGV 02022//ICGV 02266/ICG 7190///ICG 3053/TAG 24//ICG 14482/ICG 11515
321	MGD444	Subgroup2	ICGDM 183439	C4	ICGV 97183/ICGV 02022//ICGV 02266/ICG 7190///ICG 3053/TAG 24//ICG 14482/ICG 11515
322	MGD408	Subgroup2	ICGDM 183395	C4	ICGV 97183/ICGV 02022//ICGV 02266/ICG 7190///ICG 3053/TAG 24//ICG 14482/ICG 11515
323	MGD396	Subgroup2	ICGDM 183378	C4	ICGV 97183/ICGV 02022//ICGV 02266/ICG 7190///ICG 3053/TAG 24//ICG 14482/ICG 11515
324	MGD7	Subgroup2	ICGDM 181031	C1	ICGV 97183/ICGV 02266//ICG 3053/ICG 14482///ICGV 02022/ICG 7190//TAG 24/ICG 11515
325	MGD457	Subgroup2	ICGDM 183457	C4	ICGV 97183/ICGV 02022//ICGV 02266/ICG 7190///ICG 3053/TAG 24//ICG 14482/ICG 11515
326	MGD455	Subgroup2	ICGDM 183455	C4	ICGV 97183/ICGV 02022//ICGV 02266/ICG 7190///ICG 3053/TAG 24//ICG 14482/ICG 11515
327	MGD441	Subgroup2	ICGDM 183436	C4	ICGV 97183/ICGV 02022//ICGV 02266/ICG 7190///ICG 3053/TAG 24//ICG 14482/ICG 11515
328	MGD436	Subgroup2	ICGDM 183430	C4	ICGV 97183/ICGV 02022//ICGV 02266/ICG 7190///ICG 3053/TAG 24//ICG 14482/ICG 11515
329	MGD377	Admixture	ICGDM 183331	C4	ICGV 97183/ICGV 02022//ICGV 02266/ICG 7190///ICG 3053/TAG 24//ICG 14482/ICG 11515
330	MGD379	Admixture	ICGDM 183336	C4	ICGV 97183/ICGV 02022//ICGV 02266/ICG 7190///ICG 3053/TAG 24//ICG 14482/ICG 11515
331	MGD376	Admixture	ICGDM 183330	C4	ICGV 97183/ICGV 02022//ICGV 02266/ICG 7190///ICG 3053/TAG 24//ICG 14482/ICG 11515
332	MGD449	Admixture	ICGDM 183447	C4	ICGV 97183/ICGV 02022//ICGV 02266/ICG 7190///ICG 3053/TAG 24//ICG 14482/ICG 11515
333	MGD432	Admixture	ICGDM 183426	C4	ICGV 97183/ICGV 02022//ICGV 02266/ICG 7190///ICG 3053/TAG 24//ICG 14482/ICG 11515
334	MGD431	Admixture	ICGDM 183425	C4	ICGV 97183/ICGV 02022//ICGV 02266/ICG 7190///ICG 3053/TAG 24//ICG 14482/ICG 11515
335	MGD319	Subgroup3	ICGDM 182539	C3	ICGV 97183/ICG 14482//ICG 7190/TAG 24///ICGV 02266/ICG 3053//ICGV 02022/ICG 11515
336	MGD305	Subgroup3	ICGDM 182472	C3	ICGV 97183/ICG 14482//ICG 7190/TAG 24///ICGV 02266/ICG 3053//ICGV 02022/ICG 11515
337	MGD118	Subgroup3	ICGDM 182175	C3	ICGV 97183/ICG 14482//ICG 7190/TAG 24///ICGV 02266/ICG 3053//ICGV 02022/ICG 11515
338	MGD415	Subgroup3	ICGDM 183405	C4	ICGV 97183/ICGV 02022//ICGV 02266/ICG 7190///ICG 3053/TAG 24//ICG 14482/ICG 11515
339	MGD437	Subgroup3	ICGDM 183431	C4	ICGV 97183/ICGV 02022//ICGV 02266/ICG 7190///ICG 3053/TAG 24//ICG 14482/ICG 11515
340	MGD475	Subgroup3	ICGDM 184109	C5	ICGV 97183/ICG 7190//ICG 3053/ICG 11515///ICGV 02266/ICGV 02022//ICG 14482/TAG 24
341	MGD393	Subgroup3	ICGDM 183375	C4	ICGV 97183/ICGV 02022//ICGV 02266/ICG 7190///ICG 3053/TAG 24//ICG 14482/ICG 11515
342	MGD479	Subgroup3	ICGDM 184124	C5	ICGV 97183/ICG 7190//ICG 3053/ICG 11515///ICGV 02266/ICGV 02022//ICG 14482/TAG 24
343	MGD477	Subgroup3	ICGDM 184111	C5	ICGV 97183/ICG 7190//ICG 3053/ICG 11515///ICGV 02266/ICGV 02022//ICG 14482/TAG 24
344	MGD470	Subgroup3	ICGDM 184101	C5	ICGV 97183/ICG 7190//ICG 3053/ICG 11515///ICGV 02266/ICGV 02022//ICG 14482/TAG 24
345	MGD473	Subgroup3	ICGDM 184105	C5	ICGV 97183/ICG 7190//ICG 3053/ICG 11515///ICGV 02266/ICGV 02022//ICG 14482/TAG 24
346	MGD472	Subgroup3	ICGDM 184103	C5	ICGV 97183/ICG 7190//ICG 3053/ICG 11515///ICGV 02266/ICGV 02022//ICG 14482/TAG 24
347	MGD467	Subgroup3	ICGDM 184097	C5	ICGV 97183/ICG 7190//ICG 3053/ICG 11515///ICGV 02266/ICGV 02022//ICG 14482/TAG 24
348	MGD55	Subgroup3	ICGDM 181564	C2	ICGV 97183/ICG 3053//ICGV 02022/TAG 24///ICGV 02266/ICG 14482//ICG 7190/ICG 11515
349	MGD317	Subgroup3	ICGDM 182518	C3	ICGV 97183/ICG 14482//ICG 7190/TAG 24///ICGV 02266/ICG 3053//ICGV 02022/ICG 11515
350	MGD345	Subgroup3	ICGDM 182715	C3	ICGV 97183/ICG 14482//ICG 7190/TAG 24///ICGV 02266/ICG 3053//ICGV 02022/ICG 11515
351	MGD349	Subgroup3	ICGDM 182723	C3	ICGV 97183/ICG 14482//ICG 7190/TAG 24///ICGV 02266/ICG 3053//ICGV 02022/ICG 11515
352	MGD301	Subgroup3	ICGDM 182446	C3	ICGV 97183/ICG 14482//ICG 7190/TAG 24///ICGV 02266/ICG 3053//ICGV 02022/ICG 11515
353	MGD135	Subgroup3	ICGDM 182215	C3	ICGV 97183/ICG 14482//ICG 7190/TAG 24///ICGV 02266/ICG 3053//ICGV 02022/ICG 11515
354	MGD359	Subgroup3	ICGDM 182746	C3	ICGV 97183/ICG 14482//ICG 7190/TAG 24///ICGV 02266/ICG 3053//ICGV 02022/ICG 11515
355	MGD354	Subgroup3	ICGDM 182735	C3	ICGV 97183/ICG 14482//ICG 7190/TAG 24///ICGV 02266/ICG 3053//ICGV 02022/ICG 11515
356	MGD215	Subgroup3	ICGDM 182311	C3	ICGV 97183/ICG 14482//ICG 7190/TAG 24///ICGV 02266/ICG 3053//ICGV 02022/ICG 11515
357	MGD202	Subgroup3	ICGDM 182295	C3	ICGV 97183/ICG 14482//ICG 7190/TAG 24///ICGV 02266/ICG 3053//ICGV 02022/ICG 11515
358	MGD419	Subgroup3	ICGDM 183409	C4	ICGV 97183/ICGV 02022//ICGV 02266/ICG 7190///ICG 3053/TAG 24//ICG 14482/ICG 11515
359	MGD456	Subgroup3	ICGDM 183456	C4	ICGV 97183/ICGV 02022//ICGV 02266/ICG 7190///ICG 3053/TAG 24//ICG 14482/ICG 11515
360	MGD416	Subgroup3	ICGDM 183406	C4	ICGV 97183/ICGV 02022//ICGV 02266/ICG 7190///ICG 3053/TAG 24//ICG 14482/ICG 11515
361	MGD461	Subgroup3	ICGDM 183462	C4	ICGV 97183/ICGV 02022//ICGV 02266/ICG 7190///ICG 3053/TAG 24//ICG 14482/ICG 11515
362	MGD459	Subgroup3	ICGDM 183460	C4	ICGV 97183/ICGV 02022//ICGV 02266/ICG 7190///ICG 3053/TAG 24//ICG 14482/ICG 11515
363	MGD380	Subgroup3	ICGDM 183340	C4	ICGV 97183/ICGV 02022//ICGV 02266/ICG 7190///ICG 3053/TAG 24//ICG 14482/ICG 11515
364	MGD471	Subgroup3	ICGDM 184102	C5	ICGV 97183/ICG 7190//ICG 3053/ICG 11515///ICGV 02266/ICGV 02022//ICG 14482/TAG 24
365	MGD438	Subgroup3	ICGDM 183432	C4	ICGV 97183/ICGV 02022//ICGV 02266/ICG 7190///ICG 3053/TAG 24//ICG 14482/ICG 11515
366	MGD454	Subgroup3	ICGDM 183454	C4	ICGV 97183/ICGV 02022//ICGV 02266/ICG 7190///ICG 3053/TAG 24//ICG 14482/ICG 11515
367	MGD447	Subgroup3	ICGDM 183444	C4	ICGV 97183/ICGV 02022//ICGV 02266/ICG 7190///ICG 3053/TAG 24//ICG 14482/ICG 11515
368	MGD378	Subgroup3	ICGDM 183332	C4	ICGV 97183/ICGV 02022//ICGV 02266/ICG 7190///ICG 3053/TAG 24//ICG 14482/ICG 11515
369	MGD373	Subgroup3	ICGDM 183322	C4	ICGV 97183/ICGV 02022//ICGV 02266/ICG 7190///ICG 3053/TAG 24//ICG 14482/ICG 11515
370	MGD422	Subgroup3	ICGDM 183414	C4	ICGV 97183/ICGV 02022//ICGV 02266/ICG 7190///ICG 3053/TAG 24//ICG 14482/ICG 11515
371	MGD428	Subgroup3	ICGDM 183422	C4	ICGV 97183/ICGV 02022//ICGV 02266/ICG 7190///ICG 3053/TAG 24//ICG 14482/ICG 11515
372	MGD406	Subgroup3	ICGDM 183391	C4	ICGV 97183/ICGV 02022//ICGV 02266/ICG 7190///ICG 3053/TAG 24//ICG 14482/ICG 11515
373	MGD490	Subgroup3	ICGDM 184731	C7	ICGV 97183/ICG 11515//ICG 14482/ICGV 02022///ICGV 02266/TAG 24//ICG 3053/ICG 7190
374	MGD476	Subgroup3	ICGDM 184110	C5	ICGV 97183/ICG 7190//ICG 3053/ICG 11515///ICGV 02266/ICGV 02022//ICG 14482/TAG 24
375	MGD493	Subgroup3	ICGDM 184735	C7	ICGV 97183/ICG 11515//ICG 14482/ICGV 02022///ICGV 02266/TAG 24//ICG 3053/ICG 7190
376	MGD487	Subgroup3	ICGDM 184422	C6	ICGV 97183/TAG 24//ICGV 02266/ICG 11515///ICG 3053/ICGV 02022//ICG 14482/ICG 7190
377	MGD486	Subgroup3	ICGDM 184421	C6	ICGV 97183/TAG 24//ICGV 02266/ICG 11515///ICG 3053/ICGV 02022//ICG 14482/ICG 7190
378	MGD261	Subgroup3	ICGDM 182380	C3	ICGV 97183/ICG 14482//ICG 7190/TAG 24///ICGV 02266/ICG 3053//ICGV 02022/ICG 11515
379	MGD492	Subgroup3	ICGDM 184734	C7	ICGV 97183/ICG 11515//ICG 14482/ICGV 02022///ICGV 02266/TAG 24//ICG 3053/ICG 7190
380	MGD497	Subgroup3	ICGDM 184743	C7	ICGV 97183/ICG 11515//ICG 14482/ICGV 02022///ICGV 02266/TAG 24//ICG 3053/ICG 7190
381	MGD483	Subgroup3	ICGDM 184415	C6	ICGV 97183/TAG 24//ICGV 02266/ICG 11515///ICG 3053/ICGV 02022//ICG 14482/ICG 7190
382	MGD478	Subgroup3	ICGDM 184118	C5	ICGV 97183/ICG 7190//ICG 3053/ICG 11515///ICGV 02266/ICGV 02022//ICG 14482/TAG 24
383	MGD424	Subgroup3	ICGDM 183417	C4	ICGV 97183/ICGV 02022//ICGV 02266/ICG 7190///ICG 3053/TAG 24//ICG 14482/ICG 11515
384	MGD450	Subgroup3	ICGDM 183449	C4	ICGV 97183/ICGV 02022//ICGV 02266/ICG 7190///ICG 3053/TAG 24//ICG 14482/ICG 11515
385	MGD371	Subgroup3	ICGDM 183319	C4	ICGV 97183/ICGV 02022//ICGV 02266/ICG 7190///ICG 3053/TAG 24//ICG 14482/ICG 11515
386	MGD411	Subgroup3	ICGDM 183398	C4	ICGV 97183/ICGV 02022//ICGV 02266/ICG 7190///ICG 3053/TAG 24//ICG 14482/ICG 11515
387	MGD420	Subgroup3	ICGDM 183412	C4	ICGV 97183/ICGV 02022//ICGV 02266/ICG 7190///ICG 3053/TAG 24//ICG 14482/ICG 11515
388	MGD404	Subgroup3	ICGDM 183388	C4	ICGV 97183/ICGV 02022//ICGV 02266/ICG 7190///ICG 3053/TAG 24//ICG 14482/ICG 11515
389	MGD109	Subgroup3	ICGDM 181640	C2	ICGV 97183/ICG 3053//ICGV 02022/TAG 24///ICGV 02266/ICG 14482//ICG 7190/ICG 11515
390	MGD68	Subgroup3	ICGDM 181584	C2	ICGV 97183/ICG 3053//ICGV 02022/TAG 24///ICGV 02266/ICG 14482//ICG 7190/ICG 11515
391	MGD14	Subgroup3	ICGDM 181060	C1	ICGV 97183/ICGV 02266//ICG 3053/ICG 14482///ICGV 02022/ICG 7190//TAG 24/ICG 11515
392	MGD16	Subgroup3	ICGDM 181177	C1	ICGV 97183/ICGV 02266//ICG 3053/ICG 14482///ICGV 02022/ICG 7190//TAG 24/ICG 11515
393	MGD2	Subgroup3	ICGDM 181005	C1	ICGV 97183/ICGV 02266//ICG 3053/ICG 14482///ICGV 02022/ICG 7190//TAG 24/ICG 11515
394	MGD10	Subgroup3	ICGDM 181036	C1	ICGV 97183/ICGV 02266//ICG 3053/ICG 14482///ICGV 02022/ICG 7190//TAG 24/ICG 11515
395	MGD76	Subgroup3	ICGDM 181599	C2	ICGV 97183/ICG 3053//ICGV 02022/TAG 24///ICGV 02266/ICG 14482//ICG 7190/ICG 11515
396	MGD95	Subgroup3	ICGDM 181621	C2	ICGV 97183/ICG 3053//ICGV 02022/TAG 24///ICGV 02266/ICG 14482//ICG 7190/ICG 11515
397	MGD52	Subgroup3	ICGDM 181549	C2	ICGV 97183/ICG 3053//ICGV 02022/TAG 24///ICGV 02266/ICG 14482//ICG 7190/ICG 11515
398	MGD50	Subgroup3	ICGDM 181546	C2	ICGV 97183/ICG 3053//ICGV 02022/TAG 24///ICGV 02266/ICG 14482//ICG 7190/ICG 11515
399	MGD101	Subgroup3	ICGDM 181630	C2	ICGV 97183/ICG 3053//ICGV 02022/TAG 24///ICGV 02266/ICG 14482//ICG 7190/ICG 11515
400	MGD42	Subgroup3	ICGDM 181532	C2	ICGV 97183/ICG 3053//ICGV 02022/TAG 24///ICGV 02266/ICG 14482//ICG 7190/ICG 11515
401	MGD102	Subgroup3	ICGDM 181631	C2	ICGV 97183/ICG 3053//ICGV 02022/TAG 24///ICGV 02266/ICG 14482//ICG 7190/ICG 11515
402	MGD37	Subgroup3	ICGDM 181526	C2	ICGV 97183/ICG 3053//ICGV 02022/TAG 24///ICGV 02266/ICG 14482//ICG 7190/ICG 11515
403	MGD39	Subgroup3	ICGDM 181529	C2	ICGV 97183/ICG 3053//ICGV 02022/TAG 24///ICGV 02266/ICG 14482//ICG 7190/ICG 11515
404	MGD83	Subgroup3	ICGDM 181608	C2	ICGV 97183/ICG 3053//ICGV 02022/TAG 24///ICGV 02266/ICG 14482//ICG 7190/ICG 11515
405	MGD48	Subgroup3	ICGDM 181538	C2	ICGV 97183/ICG 3053//ICGV 02022/TAG 24///ICGV 02266/ICG 14482//ICG 7190/ICG 11515
406	MGD430	Admixture	ICGDM 183424	C4	ICGV 97183/ICGV 02022//ICGV 02266/ICG 7190///ICG 3053/TAG 24//ICG 14482/ICG 11515
407	MGD439	Subgroup4	ICGDM 183433	C4	ICGV 97183/ICGV 02022//ICGV 02266/ICG 7190///ICG 3053/TAG 24//ICG 14482/ICG 11515
408	MGD394	Subgroup4	ICGDM 183376	C4	ICGV 97183/ICGV 02022//ICGV 02266/ICG 7190///ICG 3053/TAG 24//ICG 14482/ICG 11515
409	MGD462	Subgroup4	ICGDM 183463	C4	ICGV 97183/ICGV 02022//ICGV 02266/ICG 7190///ICG 3053/TAG 24//ICG 14482/ICG 11515
410	MGD443	Subgroup4	ICGDM 183438	C4	ICGV 97183/ICGV 02022//ICGV 02266/ICG 7190///ICG 3053/TAG 24//ICG 14482/ICG 11515
411	MGD435	Subgroup4	ICGDM 183429	C4	ICGV 97183/ICGV 02022//ICGV 02266/ICG 7190///ICG 3053/TAG 24//ICG 14482/ICG 11515
412	MGD429	Subgroup4	ICGDM 183423	C4	ICGV 97183/ICGV 02022//ICGV 02266/ICG 7190///ICG 3053/TAG 24//ICG 14482/ICG 11515
413	MGD403	Subgroup4	ICGDM 183387	C4	ICGV 97183/ICGV 02022//ICGV 02266/ICG 7190///ICG 3053/TAG 24//ICG 14482/ICG 11515
414	MGD464	Subgroup4	ICGDM 183465	C4	ICGV 97183/ICGV 02022//ICGV 02266/ICG 7190///ICG 3053/TAG 24//ICG 14482/ICG 11515
415	MGD368	Subgroup4	ICGDM 182839	C3	ICGV 97183/ICG 14482//ICG 7190/TAG 24///ICGV 02266/ICG 3053//ICGV 02022/ICG 11515
416	MGD369	Subgroup4	ICGDM 183306	C4	ICGV 97183/ICGV 02022//ICGV 02266/ICG 7190///ICG 3053/TAG 24//ICG 14482/ICG 11515
417	MGD426	Subgroup4	ICGDM 183419	C4	ICGV 97183/ICGV 02022//ICGV 02266/ICG 7190///ICG 3053/TAG 24//ICG 14482/ICG 11515
418	MGD417	Subgroup4	ICGDM 183407	C4	ICGV 97183/ICGV 02022//ICGV 02266/ICG 7190///ICG 3053/TAG 24//ICG 14482/ICG 11515
419	MGD387	Admixture	ICGDM 183363	C4	ICGV 97183/ICGV 02022//ICGV 02266/ICG 7190///ICG 3053/TAG 24//ICG 14482/ICG 11515
420	MGD412	Admixture	ICGDM 183402	C4	ICGV 97183/ICGV 02022//ICGV 02266/ICG 7190///ICG 3053/TAG 24//ICG 14482/ICG 11515
421	MGD409	Admixture	ICGDM 183396	C4	ICGV 97183/ICGV 02022//ICGV 02266/ICG 7190///ICG 3053/TAG 24//ICG 14482/ICG 11515
422	MGD402	Subgroup4	ICGDM 183385	C4	ICGV 97183/ICGV 02022//ICGV 02266/ICG 7190///ICG 3053/TAG 24//ICG 14482/ICG 11515
423	MGD451	Subgroup4	ICGDM 183451	C4	ICGV 97183/ICGV 02022//ICGV 02266/ICG 7190///ICG 3053/TAG 24//ICG 14482/ICG 11515
424	MGD401	Subgroup4	ICGDM 183383	C4	ICGV 97183/ICGV 02022//ICGV 02266/ICG 7190///ICG 3053/TAG 24//ICG 14482/ICG 11515
425	MGD465	Subgroup4	ICGDM 183735	C4	ICGV 97183/ICGV 02022//ICGV 02266/ICG 7190///ICG 3053/TAG 24//ICG 14482/ICG 11515
426	MGD442	Subgroup4	ICGDM 183437	C4	ICGV 97183/ICGV 02022//ICGV 02266/ICG 7190///ICG 3053/TAG 24//ICG 14482/ICG 11515
427	MGD385	Subgroup4	ICGDM 183356	C4	ICGV 97183/ICGV 02022//ICGV 02266/ICG 7190///ICG 3053/TAG 24//ICG 14482/ICG 11515
428	MGD384	Subgroup4	ICGDM 183355	C4	ICGV 97183/ICGV 02022//ICGV 02266/ICG 7190///ICG 3053/TAG 24//ICG 14482/ICG 11515
429	MGD30	Subgroup4	ICGDM 181514	C2	ICGV 97183/ICG 3053//ICGV 02022/TAG 24///ICGV 02266/ICG 14482//ICG 7190/ICG 11515
430	MGD82	Subgroup4	ICGDM 181607	C2	ICGV 97183/ICG 3053//ICGV 02022/TAG 24///ICGV 02266/ICG 14482//ICG 7190/ICG 11515
431	MGD386	Subgroup4	ICGDM 183360	C4	ICGV 97183/ICGV 02022//ICGV 02266/ICG 7190///ICG 3053/TAG 24//ICG 14482/ICG 11515
432	MGD11	Subgroup4	ICGDM 181040	C1	ICGV 97183/ICGV 02266//ICG 3053/ICG 14482///ICGV 02022/ICG 7190//TAG 24/ICG 11515
433	MGD4	Subgroup4	ICGDM 181014	C1	ICGV 97183/ICGV 02266//ICG 3053/ICG 14482///ICGV 02022/ICG 7190//TAG 24/ICG 11515
434	MGD3	Subgroup4	ICGDM 181007	C1	ICGV 97183/ICGV 02266//ICG 3053/ICG 14482///ICGV 02022/ICG 7190//TAG 24/ICG 11515
435	MGD399	Subgroup4	ICGDM 183381	C4	ICGV 97183/ICGV 02022//ICGV 02266/ICG 7190///ICG 3053/TAG 24//ICG 14482/ICG 11515
436	MGD466	Subgroup4	ICGDM 184095	C5	ICGV 97183/ICG 7190//ICG 3053/ICG 11515///ICGV 02266/ICGV 02022//ICG 14482/TAG 24
437	MGD491	Subgroup4	ICGDM 184732	C7	ICGV 97183/ICG 11515//ICG 14482/ICGV 02022///ICGV 02266/TAG 24//ICG 3053/ICG 7190
438	MGD421	Subgroup4	ICGDM 183413	C4	ICGV 97183/ICGV 02022//ICGV 02266/ICG 7190///ICG 3053/TAG 24//ICG 14482/ICG 11515
439	MGD480	Subgroup4	ICGDM 184406	C6	ICGV 97183/TAG 24//ICGV 02266/ICG 11515///ICG 3053/ICGV 02022//ICG 14482/ICG 7190
440	MGD481	Subgroup4	ICGDM 184407	C6	ICGV 97183/TAG 24//ICGV 02266/ICG 11515///ICG 3053/ICGV 02022//ICG 14482/ICG 7190
441	MGD395	Subgroup4	ICGDM 183377	C4	ICGV 97183/ICGV 02022//ICGV 02266/ICG 7190///ICG 3053/TAG 24//ICG 14482/ICG 11515
442	MGD370	Subgroup4	ICGDM 183317	C4	ICGV 97183/ICGV 02022//ICGV 02266/ICG 7190///ICG 3053/TAG 24//ICG 14482/ICG 11515
443	MGD278	Subgroup4	ICGDM 182401	C3	ICGV 97183/ICG 14482//ICG 7190/TAG 24///ICGV 02266/ICG 3053//ICGV 02022/ICG 11515
444	MGD400	Subgroup4	ICGDM 183382	C4	ICGV 97183/ICGV 02022//ICGV 02266/ICG 7190///ICG 3053/TAG 24//ICG 14482/ICG 11515
445	MGD382	Subgroup4	ICGDM 183347	C4	ICGV 97183/ICGV 02022//ICGV 02266/ICG 7190///ICG 3053/TAG 24//ICG 14482/ICG 11515
446	MGD463	Subgroup4	ICGDM 183464	C4	ICGV 97183/ICGV 02022//ICGV 02266/ICG 7190///ICG 3053/TAG 24//ICG 14482/ICG 11515
447	MGD482	Subgroup4	ICGDM 184410	C6	ICGV 97183/TAG 24//ICGV 02266/ICG 11515///ICG 3053/ICGV 02022//ICG 14482/ICG 7190
448	MGD485	Subgroup4	ICGDM 184420	C6	ICGV 97183/TAG 24//ICGV 02266/ICG 11515///ICG 3053/ICGV 02022//ICG 14482/ICG 7190
449	MGD484	Subgroup4	ICGDM 184417	C6	ICGV 97183/TAG 24//ICGV 02266/ICG 11515///ICG 3053/ICGV 02022//ICG 14482/ICG 7190

## Sheet: Table S10
Table S10: Candidate genes underlying significant MTAs genomic region for drought tolerance traits.
Traits	Significant MTAs	Gene ID	mRNA ID	Position	Description
100 seed weight (g)	S3_44143348	AH03G23080	AH03G23080.1	Chr03:43645965..43646648	Werner Syndrome-like exonuclease
	S3_44143344	AH03G23090	AH03G23090.1	Chr03:43658100..43666320	Heparan-alpha-glucosaminide N-acetyltransferase
	S3_44143348	AH03G23100	AH03G23100.1	Chr03:43671670..43674051	Cytochrome P450 71A1
Total pod weight (g plant-1)	S3_44143351	AH03G23110	AH03G23110.1	Chr03:43676310..43680318	Cytochrome P450 71A1
	S3_44143344	AH03G23120	AH03G23120.1	Chr03:43684173..43691626	Cytochrome P450 71A1
		AH03G23120	AH03G23120.2	Chr03:43684173..43691626	Cytochrome P450 71A1
		AH03G23130	AH03G23130.1	Chr03:43695736..43702521	Cytochrome P450 71A1
		AH03G23130	AH03G23130.2	Chr03:43695736..43702703	Cytochrome P450 71A1
		AH03G23140	AH03G23140.1	Chr03:43713306..43716879	Cytochrome P450 71A1
		AH03G23150	AH03G23150.1	Chr03:43718436..43719674	Unknown function
		AH03G23160	AH03G23160.1	Chr03:43728374..43731981	Cytochrome P450 71A1
		AH03G23170	AH03G23170.1	Chr03:43734893..43737894	Cytochrome P450 71A1
		AH03G23180	AH03G23180.1	Chr03:43748424..43751851	Cytochrome P450 71A1
		AH03G23190	AH03G23190.1	Chr03:43763649..43766638	Cytochrome P450 71A1
		AH03G23200	AH03G23200.1	Chr03:43774230..43775982	Spermidine hydroxycinnamoyl transferase
		AH03G23210	AH03G23210.1	Chr03:43786809..43790348	Cytochrome P450 71A1
		AH03G23220	AH03G23220.1	Chr03:43798308..43804915	Protein POLLEN DEFECTIVE IN GUIDANCE 1
		AH03G23230	AH03G23230.1	Chr03:43805974..43807653	Manganese-dependent ADP-ribose/CDP-alcohol diphosphatase
		AH03G23240	AH03G23240.1	Chr03:43808038..43809231	High-affinity nitrate transporter 3.2
		AH03G23250	AH03G23250.1	Chr03:43832691..43834989	Uncharacterized protein
		AH03G23260	AH03G23260.1	Chr03:43851096..43854021	Elongation factor Tu, chloroplastic
		AH03G23270	AH03G23270.1	Chr03:43854617..43858977	Uncharacterized protein
		AH03G23280	AH03G23280.1	Chr03:43876195..43881417	Pachytene checkpoint protein 2 homolog
		AH03G23290	AH03G23290.1	Chr03:43885768..43886340	Phloem specific protein
		AH03G23300	AH03G23300.1	Chr03:43887711..43888351	Unknown function
		AH03G23310	AH03G23310.1	Chr03:43891688..43892339	Uncharacterized protein
		AH03G23320	AH03G23320.1	Chr03:43896864..43897367	Uncharacterized protein
		AH03G23330	AH03G23330.1	Chr03:43900416..43900760	ATP synthase subunit a
		AH03G23340	AH03G23340.1	Chr03:43902002..43905335	Pentatricopeptide repeat-containing protein At1g08070, chloroplastic
		AH03G23340	AH03G23340.2	Chr03:43902002..43905335	Pentatricopeptide repeat-containing protein At1g08070, chloroplastic
		AH03G23350	AH03G23350.1	Chr03:43921032..43924884	Plant intracellular Ras-group-related LRR protein 9
		AH03G23360	AH03G23360.1	Chr03:43930741..43936763	C2 and GRAM domain-containing protein At5g50170
		AH03G23370	AH03G23370.1	Chr03:43938091..43940005	Uncharacterized protein
		AH03G23380	AH03G23380.1	Chr03:43941559..43944611	TIR-NBS-LRR type disease resistance protein
		AH03G23390	AH03G23390.1	Chr03:43973339..43978973	Copper methylamine oxidase
		AH03G23400	AH03G23400.1	Chr03:43994647..43996796	Transcription factor MYB86
		AH03G23410	AH03G23410.1	Chr03:44024511..44028852	Protein PELOTA 1
		AH03G23420	AH03G23420.1	Chr03:44058150..44061585	Histone deacetylase 6
		AH03G23420	AH03G23420.2	Chr03:44058150..44061585	Histone deacetylase 6
		AH03G23430	AH03G23430.1	Chr03:44061763..44062744	Unknown function
		AH03G23440	AH03G23440.1	Chr03:44066597..44068261	Putative pentatricopeptide repeat-containing protein At1g64310
		AH03G23450	AH03G23450.1	Chr03:44082648..44085344	Protein LATERAL ORGAN BOUNDARIES
		AH03G23460	AH03G23460.1	Chr03:44098126..44109126	Tryptophan aminotransferase-related protein 2
		AH03G23470	AH03G23470.1	Chr03:44115868..44122524	Galactinol--sucrose galactosyltransferase
		AH03G23480	AH03G23480.1	Chr03:44128086..44133032	Pentatricopeptide repeat-containing protein At4g21065
		AH03G23490	AH03G23490.1	Chr03:44165742..44171975	FKBP12-interacting protein of 37 kDa
		AH03G23500	AH03G23500.1	Chr03:44178059..44185253	Protein POLLEN DEFECTIVE IN GUIDANCE 1
		AH03G23500	AH03G23500.2	Chr03:44178193..44184772	Protein POLLEN DEFECTIVE IN GUIDANCE 1
		AH03G23510	AH03G23510.1	Chr03:44185939..44189244	Dehydrodolichyl diphosphate syntase complex subunit NUS1
		AH03G23520	AH03G23520.1	Chr03:44192703..44197436	Short-chain dehydrogenase TIC 32, chloroplastic
		AH03G23520	AH03G23520.2	Chr03:44192703..44197436	Short-chain dehydrogenase TIC 32, chloroplastic
		AH03G23520	AH03G23520.3	Chr03:44192703..44197436	Short-chain dehydrogenase TIC 32, chloroplastic
		AH03G23530	AH03G23530.1	Chr03:44197588..44202510	Cell division cycle protein 48 homolog
		AH03G23540	AH03G23540.1	Chr03:44227984..44231105	Serine/threonine-protein phosphatase 7 long form homolog
		AH03G23550	AH03G23550.1	Chr03:44231420..44232504	Unknown function
		AH03G23560	AH03G23560.1	Chr03:44241702..44245618	uncharacterized protein LOC101514250
		AH03G23560	AH03G23560.2	Chr03:44241702..44244678	uncharacterized protein LOC101514250
		AH03G23560	AH03G23560.3	Chr03:44241702..44244678	uncharacterized protein LOC101514250
		AH03G23570	AH03G23570.1	Chr03:44266209..44270570	EEIG1/EHBP1 protein amino-terminal domain protein
		AH03G23570	AH03G23570.2	Chr03:44266195..44270570	EEIG1/EHBP1 protein amino-terminal domain protein
		AH03G23580	AH03G23580.1	Chr03:44299423..44299808	Unknown function
		AH03G23590	AH03G23590.1	Chr03:44377967..44378695	Unknown function
		AH03G23600	AH03G23600.1	Chr03:44380946..44383185	Uncharacterized protein (Fragment)
		AH03G23610	AH03G23610.1	Chr03:44385457..44385828	Unknown function
		AH03G23620	AH03G23620.1	Chr03:44445812..44449758	Uncharacterized membrane protein C776.05
		AH03G23630	AH03G23630.1	Chr03:44449925..44450216	Unknown function
		AH03G23640	AH03G23640.1	Chr03:44472040..44487712	Myosin-17
		AH03G23650	AH03G23650.1	Chr03:44594936..44596762	Uncharacterized protein
		AH03G23660	AH03G23660.1	Chr03:44617177..44617782	Unknown function
Sound mature kernel weight percentage (%)	S4_93879142	AH04G19070	AH04G19070.1	Chr04:93436876..93437796	Unknown function
		AH04G19080	AH04G19080.1	Chr04:93663547..93667140	Glycerol-3-phosphate 2-O-acyltransferase 6
		AH04G19090	AH04G19090.1	Chr04:93683461..93684312	Beta-galactosidase
		AH04G19100	AH04G19100.1	Chr04:93878125..93879186	Photosystem II protein D1
		AH04G19110	AH04G19110.1	Chr04:93912058..93915888	Probable leucine-rich repeat receptor-like protein kinase At1g35710
		AH04G19120	AH04G19120.1	Chr04:93996532..93997505	Putative pterin-4-alpha-carbinolamine dehydratase
		AH04G19130	AH04G19130.1	Chr04:94009645..94010197	Unknown function
		AH04G19130	AH04G19130.2	Chr04:94008915..94010197	Unknown function
		AH04G19140	AH04G19140.1	Chr04:94156674..94158677	Suppressor of mec-8 and unc-52 protein homolog 1
		AH04G19150	AH04G19150.1	Chr04:94167387..94169001	Unknown function
		AH04G19160	AH04G19160.1	Chr04:94194357..94197029	Unknown function
		AH04G19160	AH04G19160.2	Chr04:94194357..94197029	Unknown function
		AH04G19170	AH04G19170.1	Chr04:94269078..94278133	Auxin transporter-like protein 4
		AH04G19170	AH04G19170.2	Chr04:94269078..94278133	Auxin transporter-like protein 4
		AH04G19170	AH04G19170.3	Chr04:94269078..94278133	Auxin transporter-like protein 4
SPAD chlorophyll meter reading _Days to 50% flowering	S7_14672883	AH07G10620	AH07G10620.1	Chr07:14198065..14199936	Putative pentatricopeptide repeat-containing protein At1g09680
	S7_14694892	AH07G10630	AH07G10630.1	Chr07:14211890..14214119	Aspartic proteinase PCS1
	S7_14694892	AH07G10640	AH07G10640.1	Chr07:14226936..14227743	Transposon protein
	S7_14672883	AH07G10650	AH07G10650.1	Chr07:14257895..14259620	Uncharacterized protein
SPAD chlorophyll meter reading _70 DAS	S7_14694292	AH07G10660	AH07G10660.1	Chr07:14260151..14263686	tRNA threonylcarbamoyladenosine dehydratase
	S7_14694903	AH07G10670	AH07G10670.1	Chr07:14264894..14271552	Zinc finger protein 830
		AH07G10680	AH07G10680.1	Chr07:14337461..14344617	Potassium channel SKOR
		AH07G10680	AH07G10680.2	Chr07:14337461..14344484	Potassium channel SKOR
		AH07G10690	AH07G10690.1	Chr07:14361679..14369263	Uncharacterized aarF domain-containing protein kinase 1
		AH07G10700	AH07G10700.1	Chr07:14414317..14419678	Glutamate decarboxylase 1
		AH07G10710	AH07G10710.1	Chr07:14420532..14422792	L-type lectin-domain containing receptor kinase VIII.1
		AH07G10720	AH07G10720.1	Chr07:14437944..14439450	Uncharacterized protein
		AH07G10730	AH07G10730.1	Chr07:14440976..14441229	Unknown function
		AH07G10740	AH07G10740.1	Chr07:14459614..14462028	Universal stress protein A-like protein
		AH07G10750	AH07G10750.1	Chr07:14470028..14474580	Protein SET DOMAIN GROUP 40
		AH07G10760	AH07G10760.1	Chr07:14492993..14496787	Transmembrane 9 superfamily member 3
		AH07G10770	AH07G10770.1	Chr07:14497278..14503104	Uncharacterized protein
		AH07G10770	AH07G10770.2	Chr07:14497312..14502041	Uncharacterized protein
		AH07G10780	AH07G10780.1	Chr07:14531238..14531918	Protein Hikeshi
		AH07G10790	AH07G10790.1	Chr07:14569187..14569375	Unknown function
		AH07G10800	AH07G10800.1	Chr07:14576557..14584295	Transcription repressor KAN1
		AH07G10810	AH07G10810.1	Chr07:14586171..14588924	Uncharacterized protein
		AH07G10820	AH07G10820.1	Chr07:14594463..14594822	Uncharacterized protein
		AH07G10830	AH07G10830.1	Chr07:14606030..14606511	Unknown function
		AH07G10840	AH07G10840.1	Chr07:14619675..14620148	Unknown function
		AH07G10850	AH07G10850.1	Chr07:14629856..14631749	UPF0481 protein At3g47200
		AH07G10850	AH07G10850.2	Chr07:14629856..14631749	UPF0481 protein At3g47200
		AH07G10850	AH07G10850.3	Chr07:14629856..14631749	UPF0481 protein At3g47200
		AH07G10860	AH07G10860.1	Chr07:14635741..14637912	Zinc finger protein 4
		AH07G10860	AH07G10860.2	Chr07:14635743..14637895	Zinc finger protein 4
		AH07G10870	AH07G10870.1	Chr07:14654335..14654715	Uncharacterized protein (Fragment)
		AH07G10880	AH07G10880.1	Chr07:14655462..14659590	Cytochrome P450 72A15
		AH07G10890	AH07G10890.1	Chr07:14663294..14663653	F-box/kelch-repeat protein
		AH07G10900	AH07G10900.1	Chr07:14670121..14670868	Uncharacterized protein
		AH07G10910	AH07G10910.1	Chr07:14692578..14693231	Unknown function
		AH07G10920	AH07G10920.1	Chr07:14701046..14701795	ATP synthase subunit a
		AH07G10930	AH07G10930.1	Chr07:14713365..14713721	Photosystem II CP43 reaction center protein
		AH07G10940	AH07G10940.1	Chr07:14720573..14720790	Uncharacterized protein
		AH07G10950	AH07G10950.1	Chr07:14747606..14748107	BnaC09g26910D protein
		AH07G10960	AH07G10960.1	Chr07:14764287..14764715	50S ribosomal protein L2, chloroplastic
		AH07G10970	AH07G10970.1	Chr07:14778449..14778751	Unknown function
		AH07G10980	AH07G10980.1	Chr07:14829455..14830060	FAR1 DNA-binding domain protein
		AH07G10990	AH07G10990.1	Chr07:14880814..14883095	Serine/threonine-protein phosphatase 7 long form homolog
		AH07G11000	AH07G11000.1	Chr07:14890273..14892129	U-box domain-containing protein 20
		AH07G11010	AH07G11010.1	Chr07:14908578..14908969	E3 ubiquitin-protein ligase UPL7
		AH07G11020	AH07G11020.1	Chr07:14911068..14914316	Polygalacturonase
		AH07G11030	AH07G11030.1	Chr07:14943354..14946626	Uncharacterized protein
		AH07G11030	AH07G11030.2	Chr07:14943354..14946626	Uncharacterized protein
		AH07G11040	AH07G11040.1	Chr07:14947460..14950434	PHD finger protein MALE MEIOCYTE DEATH 1
		AH07G11050	AH07G11050.1	Chr07:14952769..14953252	Unknown function
		AH07G11060	AH07G11060.1	Chr07:14954131..14958706	Isocitrate dehydrogenase [NADP]
		AH07G11070	AH07G11070.1	Chr07:14970743..14972594	Armadillo repeat-containing protein 7
		AH07G11080	AH07G11080.1	Chr07:14995797..14997896	UDP-glycosyltransferase 73C2
		AH07G11090	AH07G11090.1	Chr07:15013670..15015939	Uncharacterized protein
		AH07G11090	AH07G11090.2	Chr07:15013670..15015939	Uncharacterized protein
		AH07G11100	AH07G11100.1	Chr07:15090511..15091899	Uncharacterized protein
		AH07G11110	AH07G11110.1	Chr07:15148859..15152118	Putative uncharacterized protein
		AH07G11120	AH07G11120.1	Chr07:15158262..15160980	Armadillo repeat-containing protein 7
		AH07G11130	AH07G11130.1	Chr07:15178381..15181986	Protein REVEILLE 1
		AH07G11140	AH07G11140.1	Chr07:15190551..15191618	Uncharacterized protein
Relative water content (%)	S8_27982767	AH08G13330	AH08G13330.1	Chr08:27480493..27484881	Uncharacterized protein sll0103
		AH08G13340	AH08G13340.1	Chr08:27500259..27502710	3-ketoacyl-CoA synthase 4
		AH08G13350	AH08G13350.1	Chr08:27509037..27512598	Receptor-like serine/threonine-protein kinase NCRK
		AH08G13360	AH08G13360.1	Chr08:27514650..27518085	Uncharacterized protein
		AH08G13360	AH08G13360.2	Chr08:27514650..27518085	Uncharacterized protein
		AH08G13360	AH08G13360.3	Chr08:27514650..27518085	Uncharacterized protein
		AH08G13360	AH08G13360.4	Chr08:27514650..27518085	Uncharacterized protein
		AH08G13370	AH08G13370.1	Chr08:27554120..27560602	Cytokinin riboside 5'-monophosphate phosphoribohydrolase LOG1
		AH08G13380	AH08G13380.1	Chr08:27562382..27566908	Uncharacterized protein
		AH08G13380	AH08G13380.2	Chr08:27562382..27566908	Uncharacterized protein
		AH08G13390	AH08G13390.1	Chr08:27568112..27571163	Putative membrane protein At1g06890 family
		AH08G13390	AH08G13390.2	Chr08:27568112..27571163	Putative membrane protein At1g06890 family
		AH08G13400	AH08G13400.1	Chr08:27625532..27632462	Protein ENHANCED DISEASE RESISTANCE 2-like
		AH08G13400	AH08G13400.2	Chr08:27625598..27632394	Protein ENHANCED DISEASE RESISTANCE 2-like
		AH08G13410	AH08G13410.1	Chr08:27635024..27639316	GATA transcription factor 11
		AH08G13420	AH08G13420.1	Chr08:27653999..27658165	Auxin response factor 18
		AH08G13430	AH08G13430.1	Chr08:27663016..27670907	Serine/threonine-protein phosphatase 6 regulatory subunit 3
		AH08G13440	AH08G13440.1	Chr08:27732835..27735038	uncharacterized protein LOC107823605
		AH08G13450	AH08G13450.1	Chr08:27763649..27769603	Homeobox-leucine zipper protein REVOLUTA
		AH08G13450	AH08G13450.2	Chr08:27763649..27769603	Homeobox-leucine zipper protein REVOLUTA
		AH08G13460	AH08G13460.1	Chr08:27801195..27805497	Double-stranded RNA-binding protein 2
		AH08G13470	AH08G13470.1	Chr08:27808751..27814241	Uncharacterized protein
		AH08G13470	AH08G13470.2	Chr08:27808751..27814241	Uncharacterized protein
		AH08G13480	AH08G13480.1	Chr08:27816711..27817199	Uncharacterized protein
		AH08G13490	AH08G13490.1	Chr08:27841925..27842989	60S ribosomal protein L12
		AH08G13500	AH08G13500.1	Chr08:27843681..27843842	Uncharacterized protein
		AH08G13510	AH08G13510.1	Chr08:27847417..27849771	Aquaporin PIP2-7
		AH08G13520	AH08G13520.1	Chr08:27854169..27854992	Uncharacterized protein
		AH08G13530	AH08G13530.1	Chr08:27865153..27868592	Putative LRR receptor-like serine/threonine-protein kinase At1g06840 family
		AH08G13530	AH08G13530.2	Chr08:27865153..27868592	Putative LRR receptor-like serine/threonine-protein kinase At1g06840 family
		AH08G13530	AH08G13530.3	Chr08:27865153..27868592	Putative LRR receptor-like serine/threonine-protein kinase At1g06840 family
		AH08G13530	AH08G13530.4	Chr08:27865153..27868592	Putative LRR receptor-like serine/threonine-protein kinase At1g06840 family
		AH08G13540	AH08G13540.1	Chr08:27869814..27873638	Protein disulfide isomerase-like 1-4
		AH08G13550	AH08G13550.1	Chr08:27874616..27875895	Transmembrane protein, putative
		AH08G13560	AH08G13560.1	Chr08:27876610..27877040	Unknown function
		AH08G13570	AH08G13570.1	Chr08:27877603..27883081	4-hydroxy-3-methylbut-2-en-1-yl diphosphate synthase (ferredoxin), chloroplastic
		AH08G13570	AH08G13570.2	Chr08:27877603..27883081	4-hydroxy-3-methylbut-2-en-1-yl diphosphate synthase (ferredoxin), chloroplastic
		AH08G13580	AH08G13580.1	Chr08:27885769..27888748	Uncharacterized protein
		AH08G13580	AH08G13580.2	Chr08:27885769..27888748	Uncharacterized protein
		AH08G13590	AH08G13590.1	Chr08:27889615..27889874	Unknown function
		AH08G13600	AH08G13600.1	Chr08:27894255..27896907	F-box/kelch-repeat protein At5g60570
		AH08G13610	AH08G13610.1	Chr08:27919280..27923853	Serine/threonine-protein kinase GRIK1
		AH08G13610	AH08G13610.2	Chr08:27919183..27923921	Serine/threonine-protein kinase GRIK1
		AH08G13620	AH08G13620.1	Chr08:27924132..27929967	Beta-galactosidase 8
		AH08G13630	AH08G13630.1	Chr08:27942994..27944077	Fasciclin-like arabinogalactan protein 11
		AH08G13640	AH08G13640.1	Chr08:27947790..27948773	Vesicle-associated protein 2-1
		AH08G13650	AH08G13650.1	Chr08:27954021..27954818	Fasciclin-like arabinogalactan protein 11
		AH08G13660	AH08G13660.1	Chr08:27956503..27957222	Fasciclin-like arabinogalactan protein 11
		AH08G13670	AH08G13670.1	Chr08:27958457..27960367	Zinc finger protein JACKDAW
		AH08G13670	AH08G13670.2	Chr08:27958457..27960367	Zinc finger protein JACKDAW
		AH08G13670	AH08G13670.3	Chr08:27958457..27960367	Zinc finger protein JACKDAW
		AH08G13680	AH08G13680.1	Chr08:27977685..27979944	NAC transcription factor ONAC010
		AH08G13690	AH08G13690.1	Chr08:27982127..27983025	Syntaxin-71
		AH08G13700	AH08G13700.1	Chr08:27984051..27984377	Protein transport protein Sec61 subunit beta
		AH08G13710	AH08G13710.1	Chr08:27985476..27985778	Unknown function
		AH08G13720	AH08G13720.1	Chr08:27986193..27989498	MLO-like protein 6
		AH08G13730	AH08G13730.1	Chr08:28019641..28023425	Auxin response factor 4
		AH08G13740	AH08G13740.1	Chr08:28024078..28032472	E3 SUMO-protein ligase SIZ1
		AH08G13740	AH08G13740.2	Chr08:28024078..28032472	E3 SUMO-protein ligase SIZ1
		AH08G13740	AH08G13740.3	Chr08:28024078..28032472	E3 SUMO-protein ligase SIZ1
		AH08G13740	AH08G13740.4	Chr08:28025032..28032377	E3 SUMO-protein ligase SIZ1
		AH08G13740	AH08G13740.5	Chr08:28024922..28032377	E3 SUMO-protein ligase SIZ1
		AH08G13750	AH08G13750.1	Chr08:28054275..28055010	Unknown function
		AH08G13760	AH08G13760.1	Chr08:28059433..28060136	Uncharacterized protein
		AH08G13770	AH08G13770.1	Chr08:28068814..28071247	Elongation factor 1-alpha
		AH08G13780	AH08G13780.1	Chr08:28091447..28092134	Unknown function
		AH08G13790	AH08G13790.1	Chr08:28092587..28096098	Vicilin-like antimicrobial peptides 2-2
		AH08G13800	AH08G13800.1	Chr08:28161489..28163240	LOB domain-containing protein 11
		AH08G13810	AH08G13810.1	Chr08:28167738..28172697	Carbamoyl-phosphate synthase large chain, chloroplastic
		AH08G13810	AH08G13810.2	Chr08:28167219..28172754	Carbamoyl-phosphate synthase large chain, chloroplastic
		AH08G13820	AH08G13820.1	Chr08:28187583..28189792	Tetraspanin-3
		AH08G13820	AH08G13820.2	Chr08:28187636..28189789	Tetraspanin-3
		AH08G13830	AH08G13830.1	Chr08:28196453..28198830	Interactor of constitutive active ROPs 3
		AH08G13840	AH08G13840.1	Chr08:28198880..28199398	Interactor of constitutive active ROPs 3
		AH08G13850	AH08G13850.1	Chr08:28235283..28237829	Sucrose transport protein SUC5
		AH08G13860	AH08G13860.1	Chr08:28243183..28244835	Dof zinc finger protein DOF2.1
		AH08G13870	AH08G13870.1	Chr08:28254273..28255213	Serine/threonine-protein phosphatase 7 long form homolog
		AH08G13880	AH08G13880.1	Chr08:28268429..28276726	V-type proton ATPase subunit a1
		AH08G13890	AH08G13890.1	Chr08:28280194..28282987	DDB1- and CUL4-associated factor 8
		AH08G13900	AH08G13900.1	Chr08:28290998..28293033	Protein NRT1/ PTR FAMILY 2.6
		AH08G13910	AH08G13910.1	Chr08:28318670..28319395	Putative uncharacterized protein (Fragment)
		AH08G13920	AH08G13920.1	Chr08:28319705..28321500	Transcriptional regulator family protein, putative
		AH08G13930	AH08G13930.1	Chr08:28322930..28325279	40S ribosomal protein SA
		AH08G13940	AH08G13940.1	Chr08:28326770..28327009	transcription factor HBP-1b(C38)-like
		AH08G13950	AH08G13950.1	Chr08:28327079..28327387	Uncharacterized protein
		AH08G13960	AH08G13960.1	Chr08:28328259..28328630	Dolichyldiphosphatase
		AH08G13970	AH08G13970.1	Chr08:28329588..28332525	Protein NRT1/ PTR FAMILY 2.6
		AH08G13980	AH08G13980.1	Chr08:28333518..28334985	L-ascorbate peroxidase, cytosolic
		AH08G13990	AH08G13990.1	Chr08:28339247..28342625	AP2-like ethylene-responsive transcription factor TOE2
		AH08G14000	AH08G14000.1	Chr08:28354914..28355327	peroxisomal and mitochondrial division factor 2-like
		AH08G14010	AH08G14010.1	Chr08:28365816..28366775	Pentatricopeptide repeat-containing protein At4g35130, chloroplastic
		AH08G14020	AH08G14020.1	Chr08:28382467..28386951	DNA repair protein RAD51 homolog 2
		AH08G14030	AH08G14030.1	Chr08:28426606..28426836	Uncharacterized protein
		AH08G14040	AH08G14040.1	Chr08:28446322..28450679	Uncharacterized CDP-alcohol phosphatidyltransferase class-I family protein C22A12.08c
		AH08G14050	AH08G14050.1	Chr08:28450930..28453582	Probable trans-2-enoyl-CoA reductase, mitochondrial
		AH08G14060	AH08G14060.1	Chr08:28466029..28467335	Unknown function
		AH08G14070	AH08G14070.1	Chr08:28467559..28482654	Replication protein A 70 kDa DNA-binding subunit A
		AH08G14070	AH08G14070.2	Chr08:28467559..28482654	Replication protein A 70 kDa DNA-binding subunit A
		AH08G14070	AH08G14070.3	Chr08:28467559..28482654	Replication protein A 70 kDa DNA-binding subunit A
Days to 50% Flowering (days)	S10_25185440	AH10G12140	AH10G12140.1	Chr10:24697575..24698030	Retrotransposon gag protein
		AH10G12150	AH10G12150.1	Chr10:24711396..24711701	Unknown function
		AH10G12160	AH10G12160.1	Chr10:24718580..24726533	Cytochrome P450 90A1
		AH10G12170	AH10G12170.1	Chr10:24733907..24736057	Rop guanine nucleotide exchange factor 2
		AH10G12180	AH10G12180.1	Chr10:24736124..24737663	rop guanine nucleotide exchange factor 3-like isoform X3
		AH10G12190	AH10G12190.1	Chr10:24766486..24768134	Unknown function
		AH10G12200	AH10G12200.1	Chr10:24794524..24802868	Cytochrome P450 90A1
		AH10G12210	AH10G12210.1	Chr10:24822684..24825635	Chlorophyll a-b binding protein CP29.3, chloroplastic
		AH10G12220	AH10G12220.1	Chr10:25000899..25004013	Protein yippee-like
		AH10G12220	AH10G12220.2	Chr10:25000899..25004013	Protein yippee-like
		AH10G12230	AH10G12230.1	Chr10:25013655..25013917	Unknown function
		AH10G12240	AH10G12240.1	Chr10:25083363..25090330	Arginyl-tRNA--protein transferase 1
		AH10G12250	AH10G12250.1	Chr10:25115089..25115436	Unknown function
		AH10G12260	AH10G12260.1	Chr10:25115486..25116371	Unknown function
		AH10G12270	AH10G12270.1	Chr10:25122628..25122975	Unknown function
		AH10G12280	AH10G12280.1	Chr10:25123027..25123887	Unknown function
		AH10G12290	AH10G12290.1	Chr10:25149947..25157396	Anthranilate synthase alpha subunit 1, chloroplastic
		AH10G12300	AH10G12300.1	Chr10:25417684..25418062	RNA-directed DNA polymerase
		AH10G12310	AH10G12310.1	Chr10:25423719..25429494	Auxin transporter-like protein 1
		AH10G12310	AH10G12310.2	Chr10:25423719..25430077	Auxin transporter-like protein 1
		AH10G12320	AH10G12320.1	Chr10:25663824..25665638	Nematode resistance protein-like HSPRO2
SPAD chlorophyll meter reading _Days to 50% flowering	S10_56679980	AH10G15150	AH10G15150.1	Chr10:56236257..56239081	Replication protein A 70 kDa DNA-binding subunit C
		AH10G15160	AH10G15160.1	Chr10:56376633..56377221	Coumaroyl-CoA:anthocyanidin 3-O-glucoside-6''-O-coumaroyltransferase 1
		AH10G15170	AH10G15170.1	Chr10:56387461..56388898	Probable 3-beta-hydroxysteroid-Delta(8),Delta(7)-isomerase
		AH10G15180	AH10G15180.1	Chr10:56391131..56393325	PI-PLC X domain-containing protein At5g67130
		AH10G15190	AH10G15190.1	Chr10:56393742..56394466	Receptor-like protein kinase FERONIA
		AH10G15200	AH10G15200.1	Chr10:56394544..56395030	Probable receptor-like protein kinase At5g38990
		AH10G15210	AH10G15210.1	Chr10:56466071..56466775	Photosystem II CP43 reaction center protein
		AH10G15220	AH10G15220.1	Chr10:56674384..56675130	Uncharacterized protein
		AH10G15230	AH10G15230.1	Chr10:56860111..56860352	Putative uncharacterized protein
		AH10G15240	AH10G15240.1	Chr10:57121983..57122291	Uncharacterized protein
Specific leaf area _70DAS (cm2 g-1)	S10_83718580	AH10G17950	AH10G17950.1	Chr10:83232877..83233946	Unknown function
		AH10G17960	AH10G17960.1	Chr10:83235608..83235914	Unknown function
		AH10G17970	AH10G17970.1	Chr10:83287649..83289552	Glucan endo-1,3-beta-glucosidase 8
		AH10G17980	AH10G17980.1	Chr10:83516858..83519601	Probable WRKY transcription factor 13
		AH10G17990	AH10G17990.1	Chr10:83568962..83569197	Unknown function
		AH10G18000	AH10G18000.1	Chr10:83587661..83588112	Unknown function
		AH10G18010	AH10G18010.1	Chr10:83666969..83670578	Brassinosteroid LRR receptor kinase
		AH10G18020	AH10G18020.1	Chr10:83685465..83691973	Uncharacterized protein
		AH10G18020	AH10G18020.2	Chr10:83685465..83691973	Uncharacterized protein
		AH10G18030	AH10G18030.1	Chr10:83693986..83694153	Unknown function
		AH10G18040	AH10G18040.1	Chr10:83694269..83694881	Unknown function
		AH10G18050	AH10G18050.1	Chr10:83700510..83700965	Unknown function
		AH10G18060	AH10G18060.1	Chr10:83708342..83711818	Brassinosteroid LRR receptor kinase
		AH10G18070	AH10G18070.1	Chr10:83853394..83853569	Unknown function
		AH10G18080	AH10G18080.1	Chr10:83903291..83904091	Uncharacterized protein
		AH10G18090	AH10G18090.1	Chr10:83937444..83940189	Probable serine/threonine-protein kinase At1g54610
		AH10G18100	AH10G18100.1	Chr10:84026939..84029192	Uncharacterized protein At2g29880
Sound mature kernel weight percentage (%)	S15_39620138	AH15G13930	AH15G13930.1	Chr15:39291328..39306838	Probable ran guanine nucleotide release factor
		AH15G13940	AH15G13940.1	Chr15:39342056..39344012	Ran guanine nucleotide release factor-like protein
		AH15G13950	AH15G13950.1	Chr15:39362019..39362348	Unknown function
		AH15G13960	AH15G13960.1	Chr15:39364155..39364623	Unknown function
		AH15G13970	AH15G13970.1	Chr15:39376548..39376889	Unknown function
		AH15G13980	AH15G13980.1	Chr15:39383610..39384460	Replication protein A 70 kDa DNA-binding subunit
		AH15G13990	AH15G13990.1	Chr15:39384662..39386510	Replication factor-A carboxy-terminal domain protein
		AH15G14000	AH15G14000.1	Chr15:39452840..39455198	Unknown function
		AH15G14010	AH15G14010.1	Chr15:39524740..39525298	Putative PIF1 DNA helicase/replication protein A1-like protein
		AH15G14020	AH15G14020.1	Chr15:39540407..39544729	Uncharacterized protein
		AH15G14020	AH15G14020.2	Chr15:39540407..39544729	Uncharacterized protein
		AH15G14030	AH15G14030.1	Chr15:39689330..39692343	Peroxisomal adenine nucleotide carrier 1
		AH15G14040	AH15G14040.1	Chr15:39699156..39707611	Protein ENHANCED DISEASE RESISTANCE 2-like
		AH15G14040	AH15G14040.2	Chr15:39699156..39707611	Protein ENHANCED DISEASE RESISTANCE 2-like
		AH15G14050	AH15G14050.1	Chr15:39708119..39716741	Probable WRKY transcription factor 4
		AH15G14060	AH15G14060.1	Chr15:39729270..39729524	Unknown function
		AH15G14070	AH15G14070.1	Chr15:39737240..39742424	Isopentenyl phosphate kinase
		AH15G14070	AH15G14070.2	Chr15:39737329..39742279	Isopentenyl phosphate kinase
		AH15G14080	AH15G14080.1	Chr15:39742682..39744689	Eukaryotic translation initiation factor 5A
		AH15G14090	AH15G14090.1	Chr15:39999979..40000354	Unknown function
		AH15G14100	AH15G14100.1	Chr15:40047554..40054437	Mitotic checkpoint protein BUB3.3
		AH15G14110	AH15G14110.1	Chr15:40054726..40057838	Cell division topological specificity factor homolog, chloroplastic
		AH15G14120	AH15G14120.1	Chr15:40087543..40091939	Sporulation protein RMD1
		AH15G14120	AH15G14120.2	Chr15:40087543..40091939	Sporulation protein RMD1
		AH15G14130	AH15G14130.1	Chr15:40092529..40092832	Unknown function
		AH15G14140	AH15G14140.1	Chr15:40094094..40096306	Uncharacterized protein At5g01610
Days to 50% Flowering (days)	S16_25939461	AH16G14590	AH16G14590.1	Chr16:25453320..25453920	Unknown function
	S16_25822849	AH16G14600	AH16G14600.1	Chr16:25497953..25500823	B3 domain-containing transcription factor NGA1
		AH16G14600	AH16G14600.2	Chr16:25497953..25500823	B3 domain-containing transcription factor NGA1
		AH16G14610	AH16G14610.1	Chr16:25510519..25514069	Chlorophyll a-b binding protein 7, chloroplastic
		AH16G14610	AH16G14610.2	Chr16:25511115..25514069	Chlorophyll a-b binding protein 7, chloroplastic
		AH16G14610	AH16G14610.3	Chr16:25511115..25514069	Chlorophyll a-b binding protein 7, chloroplastic
		AH16G14620	AH16G14620.1	Chr16:25514481..25516961	Probable inactive purple acid phosphatase 29
		AH16G14620	AH16G14620.2	Chr16:25514568..25516879	Probable inactive purple acid phosphatase 29
		AH16G14630	AH16G14630.1	Chr16:25524913..25526361	Uncharacterized protein C594.04c
		AH16G14640	AH16G14640.1	Chr16:25540004..25543973	Ubiquinol-cytochrome-c reductase complex assembly factor 1
		AH16G14650	AH16G14650.1	Chr16:25551931..25552991	Ulp1 protease family, carboxy-terminal domain protein
		AH16G14660	AH16G14660.1	Chr16:25564794..25567218	Unknown function
		AH16G14670	AH16G14670.1	Chr16:25567978..25569295	Unknown function
		AH16G14680	AH16G14680.1	Chr16:25573486..25574817	Ribonuclease HI
		AH16G14690	AH16G14690.1	Chr16:25576160..25578683	Ulp1 protease family, carboxy-terminal domain protein
		AH16G14700	AH16G14700.1	Chr16:25607833..25611301	Uncharacterized protein
		AH16G14710	AH16G14710.1	Chr16:25614466..25618708	Uncharacterized protein
		AH16G14720	AH16G14720.1	Chr16:25646569..25647517	Unknown function
		AH16G14730	AH16G14730.1	Chr16:25648410..25657007	ATPase 10, plasma membrane-type
		AH16G14740	AH16G14740.1	Chr16:25727802..25734412	Protein STRUBBELIG-RECEPTOR FAMILY 7
		AH16G14740	AH16G14740.2	Chr16:25728274..25733967	Protein STRUBBELIG-RECEPTOR FAMILY 6
		AH16G14740	AH16G14740.3	Chr16:25728095..25732190	Protein STRUBBELIG-RECEPTOR FAMILY 7
		AH16G14750	AH16G14750.1	Chr16:25734959..25738842	26S protease regulatory subunit 7
		AH16G14760	AH16G14760.1	Chr16:25748542..25749197	Putative uncharacterized protein
		AH16G14770	AH16G14770.1	Chr16:25752731..25755616	Uncharacterized protein
		AH16G14780	AH16G14780.1	Chr16:25772811..25773183	Uncharacterized protein
		AH16G14790	AH16G14790.1	Chr16:25773809..25775098	Uncharacterized protein
		AH16G14800	AH16G14800.1	Chr16:25775451..25777270	Uncharacterized protein
		AH16G14810	AH16G14810.1	Chr16:25819838..25823949	Ankyrin repeat-containing protein At5g02620
		AH16G14810	AH16G14810.2	Chr16:25819838..25824049	Ankyrin repeat-containing protein At5g02620
		AH16G14810	AH16G14810.3	Chr16:25819838..25823949	Ankyrin repeat-containing protein At5g02620
		AH16G14820	AH16G14820.1	Chr16:25893299..25896205	Uncharacterized protein
		AH16G14830	AH16G14830.1	Chr16:25897235..25902430	La-related protein 6B
		AH16G14840	AH16G14840.1	Chr16:25897235..25902430	Ion channel CASTOR
		AH16G14850	AH16G14850.1	Chr16:25897235..25902430	11S globulin subunit beta
		AH16G14860	AH16G14860.1	Chr16:25897235..25902430	Linoleate 13S-lipoxygenase 3-1, chloroplastic
		AH16G14870	AH16G14870.1	Chr16:25897235..25902430	Potassium transporter 5
		AH16G14880	AH16G14880.1	Chr16:25897235..25902430	Potassium transporter 5
		AH16G14890	AH16G14890.1	Chr16:25897235..25902430	Alpha-ketoglutarate-dependent dioxygenase AlkB homolog
		AH16G14900	AH16G14900.1	Chr16:25897235..25902430	Uncharacterized protein
		AH16G14910	AH16G14910.1	Chr16:25897235..25902430	Uncharacterized protein
		AH16G14910	AH16G14910.2	Chr16:25897235..25902430	Uncharacterized protein
		AH16G14920	AH16G14920.1	Chr16:25897235..25902430	Phosphoinositide phosphatase SAC2
		AH16G14920	AH16G14920.2	Chr16:25897235..25902430	Phosphoinositide phosphatase SAC2
		AH16G14920	AH16G14920.3	Chr16:25897235..25902430	Phosphoinositide phosphatase SAC2
		AH16G14930	AH16G14930.1	Chr16:25897235..25902430	Unknown function
		AH16G14940	AH16G14940.1	Chr16:25897235..25902430	Unknown function
Pod yield per plant (g plant-1)	S18_9591418	AH18G08120	AH18G08120.1	Chr18:9244445..9244715	Unknown function
	S18_9448921	AH18G08130	AH18G08130.1	Chr18:9270256..9272201	NADH-ubiquinone oxidoreductase chain 6
	S18_9591418	AH18G08140	AH18G08140.1	Chr18:9293962..9294327	uncharacterized protein LOC101494761
	S18_9448928	AH18G08150	AH18G08150.1	Chr18:9302614..9303123	NADH dehydrogenase [ubiquinone] iron-sulfur protein 3
Total seed weight (g plant-1)	S18_9601124	AH18G08160	AH18G08160.1	Chr18:9315727..9316375	Uncharacterized protein
	S18_9591418	AH18G08170	AH18G08170.1	Chr18:9345666..9348841	NADH-ubiquinone oxidoreductase chain 1
Sound mature kernel weight percentage (%)	S18_9781860	AH18G08180	AH18G08180.1	Chr18:9376933..9377228	Unknown function
	S18_9755376	AH18G08190	AH18G08190.1	Chr18:9413646..9413981	Uncharacterized protein
SPAD chlorophyll meter reading _Days to 50% flowering	S18_9598417	AH18G08200	AH18G08200.1	Chr18:9415437..9416159	Putative cytochrome c biosynthesis ccmC-like mitochondrial protein
Shelling percentage (%)	S18_9407788	AH18G08210	AH18G08210.1	Chr18:9418344..9418646	Uncharacterized protein
		AH18G08220	AH18G08220.1	Chr18:9434606..9434908	Uncharacterized protein
		AH18G08230	AH18G08230.1	Chr18:9437094..9437816	Putative cytochrome c biosynthesis ccmC-like mitochondrial protein
		AH18G08240	AH18G08240.1	Chr18:9452529..9454566	Ribosomal protein S3, mitochondrial
		AH18G08250	AH18G08250.1	Chr18:9457845..9458231	NADH-ubiquinone oxidoreductase chain 1
		AH18G08260	AH18G08260.1	Chr18:9461141..9462523	Cytochrome c oxidase subunit 1
		AH18G08270	AH18G08270.1	Chr18:9466534..9466803	Uncharacterized protein
		AH18G08280	AH18G08280.1	Chr18:9480194..9480693	Unknown function
		AH18G08290	AH18G08290.1	Chr18:9481160..9482469	Uncharacterized protein
		AH18G08300	AH18G08300.1	Chr18:9494277..9494648	Reverse transcriptase
		AH18G08310	AH18G08310.1	Chr18:9508782..9509630	Uncharacterized protein
		AH18G08320	AH18G08320.1	Chr18:9572498..9573135	Uncharacterized protein
		AH18G08330	AH18G08330.1	Chr18:9590889..9591440	fasciclin-like arabinogalactan protein 21
		AH18G08340	AH18G08340.1	Chr18:9596663..9597349	Ribosomal protein S3, mitochondrial
		AH18G08350	AH18G08350.1	Chr18:9659022..9661648	NADH-ubiquinone oxidoreductase chain 1
		AH18G08360	AH18G08360.1	Chr18:9668569..9670461	Cytochrome c oxidase subunit 2
		AH18G08370	AH18G08370.1	Chr18:9697408..9700359	ATP synthase protein MI25
		AH18G08380	AH18G08380.1	Chr18:9702438..9702757	Unknown function
		AH18G08390	AH18G08390.1	Chr18:9791159..9794221	Uncharacterized mitochondrial protein AtMg01410
		AH18G08400	AH18G08400.1	Chr18:9810271..9810570	Unknown function
		AH18G08410	AH18G08410.1	Chr18:9815693..9816532	ATP synthase subunit beta, chloroplastic
		AH18G08420	AH18G08420.1	Chr18:9817549..9818538	fasciclin-like arabinogalactan protein 21
		AH18G08430	AH18G08430.1	Chr18:9819103..9820037	Uncharacterized mitochondrial protein AtMg01410
		AH18G08440	AH18G08440.1	Chr18:9826396..9827035	Putative cytochrome c biogenesis ccmB-like mitochondrial protein
		AH18G08450	AH18G08450.1	Chr18:9847613..9848001	Unknown function
		AH18G08460	AH18G08460.1	Chr18:9849404..9849712	NADH-ubiquinone oxidoreductase chain 2
		AH18G08470	AH18G08470.1	Chr18:9867571..9868035	NADH dehydrogenase [ubiquinone] iron-sulfur protein 2
		AH18G08480	AH18G08480.1	Chr18:9868448..9870125	Uncharacterized protein (Fragment)
		AH18G08490	AH18G08490.1	Chr18:9870307..9870633	NADH dehydrogenase [ubiquinone] iron-sulfur protein 2
		AH18G08500	AH18G08500.1	Chr18:9876854..9879405	Cytochrome c oxidase subunit 2
		AH18G08510	AH18G08510.1	Chr18:9881551..9881871	Unknown function
		AH18G08520	AH18G08520.1	Chr18:9886083..9887926	Coumaroyl-CoA:anthocyanidin 3-O-glucoside-6''-O-coumaroyltransferase 1
		AH18G08530	AH18G08530.1	Chr18:9893994..9900862	Diacylglycerol kinase 5
		AH18G08540	AH18G08540.1	Chr18:9914290..9915551	Unknown function
		AH18G08550	AH18G08550.1	Chr18:9948420..9948706	Unknown function
		AH18G08560	AH18G08560.1	Chr18:9960271..9961374	Unknown function
		AH18G08570	AH18G08570.1	Chr18:9968436..9969573	Unknown function
		AH18G08580	AH18G08580.1	Chr18:10006459..10006698	Uncharacterized protein
		AH18G08590	AH18G08590.1	Chr18:10071831..10072145	Uncharacterized protein
		AH18G08600	AH18G08600.1	Chr18:10074544..10074849	Uncharacterized protein
		AH18G08610	AH18G08610.1	Chr18:10076251..10078533	60S ribosomal protein L13-1
		AH18G08620	AH18G08620.1	Chr18:10080172..10080426	Uncharacterized protein
		AH18G08630	AH18G08630.1	Chr18:10081572..10081904	Uncharacterized protein
		AH18G08640	AH18G08640.1	Chr18:10089336..10090897	Unknown function
Shelling percentage (%)	S19_19362948	AH19G13080	AH19G13080.1	Chr19:18888431..18891501	Protein TIFY 11B
	S19_19362920	AH19G13080	AH19G13080.2	Chr19:18888431..18891501	Protein TIFY 11B
		AH19G13090	AH19G13090.1	Chr19:18984853..18985158	Unknown function
		AH19G13100	AH19G13100.1	Chr19:18986445..18991007	Glycerol-3-phosphate dehydrogenase [NAD(+)]
		AH19G13100	AH19G13100.2	Chr19:18986445..18991007	Glycerol-3-phosphate dehydrogenase [NAD(+)]
		AH19G13110	AH19G13110.1	Chr19:19019604..19022881	Pollen receptor-like kinase 3
		AH19G13120	AH19G13120.1	Chr19:19102600..19107352	Exocyst complex component EXO70A1
		AH19G13120	AH19G13120.2	Chr19:19102600..19107352	Exocyst complex component EXO70A1
		AH19G13130	AH19G13130.1	Chr19:19110477..19110950	Unknown function
		AH19G13140	AH19G13140.1	Chr19:19142485..19146517	Transmembrane protein 87A
		AH19G13140	AH19G13140.2	Chr19:19142516..19146146	Transmembrane protein 87A
		AH19G13150	AH19G13150.1	Chr19:19153113..19156231	Uncharacterized protein
		AH19G13160	AH19G13160.1	Chr19:19187311..19187582	Unknown function
		AH19G13170	AH19G13170.1	Chr19:19301149..19319066	von Willebrand factor A domain-containing protein DDB_G0292028
		AH19G13180	AH19G13180.1	Chr19:19362495..19363178	Photosystem II D2 protein
		AH19G13190	AH19G13190.1	Chr19:19415879..19417235	Putative uncharacterized protein
		AH19G13200	AH19G13200.1	Chr19:19421782..19422141	Protein FAR-RED IMPAIRED RESPONSE 1
		AH19G13210	AH19G13210.1	Chr19:19443261..19448483	Sn1-specific diacylglycerol lipase alpha
		AH19G13220	AH19G13220.1	Chr19:19451757..19454858	Uncharacterized protein
		AH19G13230	AH19G13230.1	Chr19:19525761..19527990	NADP-dependent malic enzyme 4, chloroplastic
		AH19G13240	AH19G13240.1	Chr19:19547723..19548187	Unknown function
		AH19G13250	AH19G13250.1	Chr19:19611049..19612460	Unknown function
		AH19G13260	AH19G13260.1	Chr19:19614680..19615156	Uncharacterized protein
		AH19G13270	AH19G13270.1	Chr19:19667196..19671304	Putative uncharacterized protein
		AH19G13280	AH19G13280.1	Chr19:19673065..19673574	Transposon protein
		AH19G13290	AH19G13290.1	Chr19:19693309..19696519	Uncharacterized protein
		AH19G13300	AH19G13300.1	Chr19:19720248..19721069	uncharacterized protein LOC101512363
Pod yield per plant (g plant-1)	S20_28863197	AH20G15880	AH20G15880.1	Chr20:28417348..28592232	Probable carboxylesterase 1
	S20_28650521	AH20G15890	AH20G15890.1	Chr20:28574657..28575897	Unknown function
		AH20G15900	AH20G15900.1	Chr20:28586098..28587686	Unknown function
		AH20G15910	AH20G15910.1	Chr20:28607531..28608601	Probable carboxylesterase 1
		AH20G15920	AH20G15920.1	Chr20:28643566..28645101	ATP synthase subunit alpha, chloroplastic
		AH20G15930	AH20G15930.1	Chr20:28646967..28647212	ATP synthase subunit c, chloroplastic
		AH20G15940	AH20G15940.1	Chr20:28695199..28696770	Uncharacterized protein
		AH20G15950	AH20G15950.1	Chr20:28786615..28787459	Unknown function
		AH20G15960	AH20G15960.1	Chr20:28953768..28954865	Unknown function
		AH20G15970	AH20G15970.1	Chr20:29016962..29024765	Cycloartenol synthase
		AH20G15980	AH20G15980.1	Chr20:29039676..29040701	Uncharacterized protein
		AH20G15990	AH20G15990.1	Chr20:29089884..29091525	Putative uncharacterized protein
		AH20G16000	AH20G16000.1	Chr20:29117294..29117554	Unknown function
		AH20G16010	AH20G16010.1	Chr20:29124588..29127317	Diacylglycerol kinase 5
		AH20G16020	AH20G16020.1	Chr20:29159252..29166846	Cytosolic endo-beta-N-acetylglucosaminidase 1
		AH20G16020	AH20G16020.2	Chr20:29159252..29166846	Cytosolic endo-beta-N-acetylglucosaminidase 1
		AH20G16030	AH20G16030.1	Chr20:29209137..29216986	CCA tRNA nucleotidyltransferase, mitochondrial
		AH20G16030	AH20G16030.2	Chr20:29209137..29216986	CCA tRNA nucleotidyltransferase, mitochondrial
		AH20G16030	AH20G16030.3	Chr20:29209137..29216986	CCA tRNA nucleotidyltransferase, mitochondrial
		AH20G16030	AH20G16030.4	Chr20:29209137..29216986	CCA tRNA nucleotidyltransferase, mitochondrial
		AH20G16040	AH20G16040.1	Chr20:29244237..29244831	DEAD-box ATP-dependent RNA helicase 28
Sound mature kernel weight percentage (%)	S20_106582234	AH20G23440	AH20G23440.1	Chr20:106116911..106119696	Superoxide dismutase [Mn], mitochondrial
		AH20G23450	AH20G23450.1	Chr20:106120544..106120816	Unknown function
		AH20G23460	AH20G23460.1	Chr20:106121992..106125792	Putative membrane protein At1g06890 family
		AH20G23470	AH20G23470.1	Chr20:106128242..106132158	Uncharacterized protein
		AH20G23480	AH20G23480.1	Chr20:106134025..106135960	Macro domain-containing protein XCC3184
		AH20G23490	AH20G23490.1	Chr20:106176433..106178655	Phosphoglucan phosphatase LSF2, chloroplastic
		AH20G23490	AH20G23490.2	Chr20:106176433..106178655	Phosphoglucan phosphatase LSF2, chloroplastic
		AH20G23500	AH20G23500.1	Chr20:106185516..106188023	Adenine/guanine permease AZG1
		AH20G23510	AH20G23510.1	Chr20:106261731..106262453	Unknown function
		AH20G23520	AH20G23520.1	Chr20:106602828..106603282	Unknown function
		AH20G23530	AH20G23530.1	Chr20:106683067..106685970	Protein NRT1/ PTR FAMILY 5.1
		AH20G23540	AH20G23540.1	Chr20:106704073..106704327	Unknown function
		AH20G23550	AH20G23550.1	Chr20:106829288..106829512	Unknown function
		AH20G23560	AH20G23560.1	Chr20:106917247..106917613	Uncharacterized protein
		AH20G23570	AH20G23570.1	Chr20:107044157..107044927	Probable inactive ATP-dependent zinc metalloprotease FTSHI 4, chloroplastic
